# Supplementary material for: FUT8 Is a Critical Driver of Prostate Tumour Growth and Can Be Targeted Using Fucosylation Inhibitors
Source: Cancer Med. 2025 May 19;14(10):e70959. doi: 10.1002/cam4.70959 (PMC12086987; doi:10.1002/cam4.70959)
Supplement: Supplementary file 2 — Data S1. [file CAM4-14-e70959-s002.xlsx]

## Sheet: Table S1
Supplemtary Table 1. Real-time PCR sequences
GAPDH forward:	AAC AGC GAC ACC CAT CCT C
GAPDH reverse:	TAGCACAGCCTGGATAGCAAC
Β-tubulin forward:	CTTCGGCCAGATCTTCAGAC
Β-tubulin reverse:	AGAGAGTGGGTCAGCTGGAA
ACTIN forward:	CATCGAGCACGGCATCGTCA
ACTIN reverse:	TAGCACAGCCTGGATAGCAAC

## Sheet: Table S2
Supplementary Table 2: Differentially expressed genes in CWR22Rv1 cells with upregulation of FUT8
ENTREZID	SYMBOL	GENENAME	logFC	AveExpr	t	P.Value	adj.P.Val	B
3488	IGFBP5	insulin like growth factor binding protein 5	6.09616	3.41215	24.5347	3.43661e-08	0.000499031	6.93204
1948	EFNB2	ephrin B2	-1.97767	6.53584	-17.2176	4.20614e-07	0.00305387	7.2628
28951	TRIB2	tribbles pseudokinase 2	-2.27662	5.61736	-16.0172	6.98532e-07	0.00338113	6.7327
5463	POU6F1	POU class 6 homeobox 1	2.57929	3.52027	14.2987	1.54358e-06	0.00560358	5.68475
400954	EML6	EMAP like 6	-1.8702	3.99317	-12.7849	3.35551e-06	0.00974507	5.16497
81832	NETO1	neuropilin and tolloid like 1	-1.69134	6.17778	-12.0022	5.18729e-06	0.0101321	4.84922
81566	CSRNP2	cysteine and serine rich nuclear protein 2	1.7082	6.93109	11.7207	6.12195e-06	0.0101321	4.6735
2650	GCNT1	glucosaminyl (N-acetyl) transferase 1	-2.57963	5.8954	-11.7628	6.40467e-06	0.0101321	4.65123
168400	DDX53	DEAD-box helicase 53	3.91618	1.34737	11.5974	6.56519e-06	0.0101321	3.60948
90102	PHLDB2	pleckstrin homology like domain family B member 2	-2.36607	6.28252	-11.6156	6.97755e-06	0.0101321	4.5623
64866	CDCP1	CUB domain containing protein 1	3.3404	3.78204	11.3025	8.36563e-06	0.0110434	4.2816
120	ADD3	adducin 3	2.88909	2.43894	10.8057	1.0644e-05	0.0122124	3.84589
4982	TNFRSF11B	TNF receptor superfamily member 11b	-1.43256	4.27457	-10.7618	1.09431e-05	0.0122124	4.1059
2202	EFEMP1	EGF containing fibulin extracellular matrix protein 1	3.8348	1.79987	10.6263	1.19279e-05	0.0122124	3.43723
54477	PLEKHA5	pleckstrin homology domain containing A5	1.46131	5.56629	10.5	1.29377e-05	0.0122124	3.93856
658	BMPR1B	bone morphogenetic protein receptor type 1B	-1.12676	6.46565	-10.4394	1.34562e-05	0.0122124	3.8664
6778	STAT6	signal transducer and activator of transcription 6	1.84992	2.81776	10.2808	1.49277e-05	0.0124278	3.694
9732	DOCK4	dedicator of cytokinesis 4	-1.17397	5.39032	-10.1499	1.62806e-05	0.0124278	3.70836
2059	EPS8	epidermal growth factor receptor pathway substrate 8	1.54312	3.84958	10.1474	1.6307e-05	0.0124278	3.70892
64759	TNS3	tensin 3	-1.68713	4.11455	-10.0574	1.73201e-05	0.0124278	3.65971
139065	SLITRK4	SLIT and NTRK like family member 4	4.40855	-0.245209	9.92602	1.89276e-05	0.0124278	2.07078
9802	DAZAP2	DAZ associated protein 2	1.72576	8.42526	9.99424	1.91141e-05	0.0124278	3.49835
7490	WT1	WT1 transcription factor	2.94058	0.456305	9.73662	2.15512e-05	0.0124278	2.60795
4139	MARK1	microtubule affinity regulating kinase 1	1.90462	3.02245	9.66814	2.25992e-05	0.0124278	3.34709
5587	PRKD1	protein kinase D1	-1.75334	5.18082	-9.61381	2.3689e-05	0.0124278	3.33994
4147	MATN2	matrilin 2	1.9474	2.61987	9.51214	2.52086e-05	0.0124278	3.20499
115207	KCTD12	potassium channel tetramerization domain containing 12	1.75879	2.87512	9.49026	2.56011e-05	0.0124278	3.22299
10252	SPRY1	sprouty RTK signaling antagonist 1	-2.14627	6.14722	-9.57416	2.64697e-05	0.0124278	3.20527
4121	MAN1A1	mannosidase alpha class 1A member 1	-1.63356	6.07359	-9.31747	2.96719e-05	0.0124278	3.06952
57535	ELAPOR1	endosome-lysosome associated apoptosis and autophagy regulator 1	2.37196	2.35932	9.26228	3.01289e-05	0.0124278	2.99717
79837	PIP4K2C	phosphatidylinositol-5-phosphate 4-kinase type 2 gamma	1.07401	5.96708	9.25822	3.02174e-05	0.0124278	3.04543
64595	TTTY15	testis-specific transcript, Y-linked 15	1.11454	5.17847	9.23425	3.07454e-05	0.0124278	3.06829
9605	VPS9D1	VPS9 domain containing 1	-0.981454	5.43058	-9.19866	3.15492e-05	0.0124278	3.02712
117283	IP6K3	inositol hexakisphosphate kinase 3	3.19986	0.0595866	9.15072	3.26693e-05	0.0124278	2.13975
122060	SLAIN1	SLAIN motif family member 1	1.88882	2.04374	9.14555	3.27928e-05	0.0124278	2.89
92822	ZNF276	zinc finger protein 276	-1.78528	5.52632	-9.18624	3.30311e-05	0.0124278	2.98939
80303	EFHD1	EF-hand domain family member D1	2.30436	3.05493	9.12258	3.33478e-05	0.0124278	2.98758
23266	ADGRL2	adhesion G protein-coupled receptor L2	-0.90074	8.07721	-9.10363	3.38135e-05	0.0124278	2.88139
102465668	MIR7111	microRNA 7111	-2.79476	1.71619	-9.09272	3.40851e-05	0.0124278	2.74479
1131	CHRM3	cholinergic receptor muscarinic 3	-1.66561	4.89783	-9.08057	3.44626e-05	0.0124278	2.96804
1374	CPT1A	carnitine palmitoyltransferase 1A	1.32011	6.99181	9.02254	3.60566e-05	0.0124278	2.82372
10186	LHFPL6	LHFPL tetraspan subfamily member 6	-2.44194	1.21377	-9.00602	3.63327e-05	0.0124278	2.5854
91607	SLFN11	schlafen family member 11	4.15077	0.418479	8.98869	3.68017e-05	0.0124278	2.09117
3091	HIF1A	hypoxia inducible factor 1 subunit alpha	-1.78235	8.42381	-9.00632	3.93617e-05	0.0129903	2.74267
183	AGT	angiotensinogen	-3.56208	1.49914	-8.85949	4.08675e-05	0.0131875	2.47948
51201	ZDHHC2	zinc finger DHHC-type palmitoyltransferase 2	1.85924	3.15181	8.81319	4.19565e-05	0.0132446	2.78384
2181	ACSL3	acyl-CoA synthetase long chain family member 3	-0.82461	8.26316	-8.72342	4.49052e-05	0.0138738	2.58219
3321	IGSF3	immunoglobulin superfamily member 3	1.98964	2.14713	8.69258	4.59716e-05	0.0139074	2.61155
138649	ANKRD19P	ankyrin repeat domain 19, pseudogene	-2.4396	2.01276	-8.63656	4.79823e-05	0.0140392	2.53925
166336	PRICKLE2	prickle planar cell polarity protein 2	-1.36636	4.53502	-8.62052	4.85761e-05	0.0140392	2.63221
60682	SMAP1	small ArfGAP 1	1.65206	3.35365	8.60106	4.93079e-05	0.0140392	2.63682
1728	NQO1	NAD(P)H quinone dehydrogenase 1	2.58793	5.80899	8.53766	5.62318e-05	0.0157027	2.44815
9603	NFE2L3	nuclear factor, erythroid 2 like 3	2.00695	2.48975	8.38076	5.85186e-05	0.016033	2.43304
26298	EHF	ETS homologous factor	2.05883	3.75645	8.35824	6.06863e-05	0.016319	2.43793
55907	CMAS	cytidine monophosphate N-acetylneuraminic acid synthetase	1.18411	6.63011	8.30817	6.1967e-05	0.0163604	2.25728
84913	ATOH8	atonal bHLH transcription factor 8	1.76919	2.83092	8.26026	6.43683e-05	0.0165132	2.36799
4257	MGST1	microsomal glutathione S-transferase 1	1.00731	6.78944	8.23537	6.56573e-05	0.0165132	2.18717
441234	ZNF716	zinc finger protein 716	1.69417	3.26635	8.22215	6.63537e-05	0.0165132	2.34922
5334	PLCL1	phospholipase C like 1 (inactive)	2.18657	1.74153	8.20825	6.70946e-05	0.0165132	2.21423
4211	MEIS1	Meis homeobox 1	-1.40819	3.56047	-8.13897	7.093e-05	0.0171663	2.28268
4015	LOX	lysyl oxidase	-1.69512	4.40882	-8.12587	7.23699e-05	0.0172276	2.23668
776	CACNA1D	calcium voltage-gated channel subunit alpha1 D	-1.46993	6.4259	-8.08959	7.7434e-05	0.0179149	2.04341
85301	COL27A1	collagen type XXVII alpha 1 chain	-1.53209	4.74245	-8.02817	7.79053e-05	0.0179149	2.14007
10540	DCTN2	dynactin subunit 2	0.857911	6.48646	7.98523	8.0357e-05	0.0179149	1.982
23242	COBL	cordon-bleu WH2 repeat protein	2.45835	1.64533	7.96205	8.1897e-05	0.0179149	2.0178
4753	NELL2	neural EGFL like 2	1.97277	4.12897	7.99776	8.2121e-05	0.0179149	2.12833
8140	SLC7A5	solute carrier family 7 member 5	-2.34106	9.5224	-8.04559	8.26597e-05	0.0179149	1.97416
56896	DPYSL5	dihydropyrimidinase like 5	3.18954	1.57256	7.92735	8.56903e-05	0.0181636	1.92994
2043	EPHA4	EPH receptor A4	1.43883	2.87691	7.89827	8.63088e-05	0.0181636	2.09191
85014	TMEM141	transmembrane protein 141	0.889058	5.68592	7.85081	8.97657e-05	0.0186213	1.91636
2583	B4GALNT1	beta-1,4-N-acetyl-galactosaminyltransferase 1	1.1525	4.35072	7.81384	9.25665e-05	0.0189318	1.9835
4110	MAGEA11	MAGE family member A11	4.25357	-2.56399	7.78545	9.47845e-05	0.0189462	0.636247
22836	RHOBTB3	Rho related BTB domain containing 3	-0.830109	5.61354	-7.77963	9.52462e-05	0.0189462	1.85744
121536	AEBP2	AE binding protein 2	0.828528	6.15524	7.76271	9.6604e-05	0.0189566	1.80443
246	ALOX15	arachidonate 15-lipoxygenase	1.4663	3.70292	7.73584	9.88049e-05	0.0191299	1.95018
80267	EDEM3	ER degradation enhancing alpha-mannosidase like protein 3	-0.990293	8.57897	-7.67695	0.000103828	0.0197347	1.69205
408	ARRB1	arrestin beta 1	-0.788345	6.31063	-7.66766	0.000104647	0.0197347	1.70756
23127	COLGALT2	collagen beta(1-O)galactosyltransferase 2	-1.1733	5.54976	-7.61425	0.000109495	0.0203843	1.71904
6520	SLC3A2	solute carrier family 3 member 2	-1.68589	8.16519	-7.68138	0.000111346	0.0203911	1.63091
9502	XAGE2	X antigen family member 2	3.8809	-2.76743	7.58413	0.00011234	0.0203911	0.493491
57495	NWD2	NACHT and WD repeat domain containing 2	-4.66161	-1.35879	-7.51488	0.000119201	0.0207575	0.673566
4325	MMP16	matrix metallopeptidase 16	-0.873889	8.08239	-7.50413	0.000120308	0.0207575	1.52635
636	BICD1	BICD cargo adaptor 1	-0.955994	5.66399	-7.49731	0.000121017	0.0207575	1.6011
57188	ADAMTSL3	ADAMTS like 3	3.37073	-0.778127	7.49728	0.00012102	0.0207575	0.956527
793	CALB1	calbindin 1	4.55894	-1.6519	7.48182	0.000122642	0.0207575	0.630323
3355	HTR1F	5-hydroxytryptamine receptor 1F	-3.4931	0.685992	-7.47574	0.000124148	0.0207575	1.42623
7941	PLA2G7	phospholipase A2 group VII	-1.22135	6.88105	-7.49376	0.000124365	0.0207575	1.50854
1608	DGKG	diacylglycerol kinase gamma	2.4218	3.63313	7.51121	0.000126206	0.0208253	1.72278
92196	DAPL1	death associated protein like 1	-2.26759	4.7049	-7.43254	0.000137392	0.0224165	1.57952
25907	TMEM158	transmembrane protein 158	2.35293	1.10776	7.30419	0.000143155	0.0230221	1.46093
128077	LIX1L	limb and CNS expressed 1 like	-1.78902	4.25091	-7.33402	0.000144275	0.0230221	1.54571
2645	GCK	glucokinase	2.40465	0.952212	7.24708	0.000150548	0.023762	1.39109
222584	FAM83B	family with sequence similarity 83 member B	2.49243	0.823736	7.23284	0.000152458	0.0238047	1.3515
65998	C11orf95	chromosome 11 open reading frame 95	-0.874577	5.28209	-7.197	0.000157384	0.0243125	1.35467
22941	SHANK2	SH3 and multiple ankyrin repeat domains 2	2.48691	0.491172	7.17941	0.000159868	0.0244362	1.24373
169981	SPIN3	spindlin family member 3	-0.886742	5.1597	-7.14716	0.000164537	0.0245032	1.31887
590	BCHE	butyrylcholinesterase	-0.936318	5.16289	-7.14195	0.000165306	0.0245032	1.31409
81621	KAZALD1	Kazal type serine peptidase inhibitor domain 1	1.84268	2.43905	7.14106	0.000165437	0.0245032	1.46174
10728	PTGES3	prostaglandin E synthase 3	0.688778	8.87558	7.12957	0.000167147	0.0245032	1.18579
10892	MALT1	MALT1 paracaspase	-0.786222	5.60735	-7.11897	0.000168743	0.0245032	1.25081
60481	ELOVL5	ELOVL fatty acid elongase 5	-0.783981	9.11653	-7.07595	0.000175398	0.0252173	1.13904
55871	CBWD1	COBW domain containing 1	0.789559	6.31843	7.06193	0.00017763	0.0252804	1.14188
100289635	ZNF605	zinc finger protein 605	-0.743713	5.89419	-7.05145	0.000179318	0.0252804	1.16115
27092	CACNG4	calcium voltage-gated channel auxiliary subunit gamma 4	2.43516	0.999352	7.02339	0.00018393	0.0253526	1.22945
57633	LRRN1	leucine rich repeat neuronal 1	2.38102	2.20765	7.03371	0.000185042	0.0253526	1.34768
3046	HBE1	hemoglobin subunit epsilon 1	-2.16762	4.42681	-7.09097	0.000185068	0.0253526	1.28876
5997	RGS2	regulator of G protein signaling 2	-0.798621	9.51503	-6.98624	0.000190243	0.0254356	1.06095
7402	UTRN	utrophin	2.44172	0.225223	6.97862	0.000191567	0.0254356	1.04377
147463	ANKRD29	ankyrin repeat domain 29	-2.14997	1.20864	-6.9784	0.000191606	0.0254356	1.23887
23284	ADGRL3	adhesion G protein-coupled receptor L3	-1.4145	4.05743	-6.96165	0.000194554	0.0254356	1.24108
8935	SKAP2	src kinase associated phosphoprotein 2	1.31487	4.41001	6.96092	0.000194684	0.0254356	1.21349
1396	CRIP1	cysteine rich protein 1	1.52264	4.95459	6.99223	0.000196625	0.0254356	1.1679
431707	LHX8	LIM homeobox 8	3.73658	-2.83974	6.94279	0.000197936	0.0254356	0.186144
9771	RAPGEF5	Rap guanine nucleotide exchange factor 5	1.19836	4.27244	6.90088	0.000205688	0.0262	1.16629
26033	ATRNL1	attractin like 1	4.58207	-1.87084	6.85596	0.000214377	0.026598	0.30497
9086	EIF1AY	eukaryotic translation initiation factor 1A Y-linked	0.858956	5.39939	6.84412	0.000216735	0.026598	1.00558
196410	METTL7B	methyltransferase like 7B	1.18712	4.72854	6.8377	0.000218026	0.026598	1.06665
114884	OSBPL10	oxysterol binding protein like 10	1.3978	2.28199	6.82763	0.000220067	0.026598	1.18805
6451	SH3BGRL	SH3 domain binding glutamate rich protein like	-0.765809	5.83377	-6.82418	0.000220772	0.026598	0.94421
100113407	TMEM170B	transmembrane protein 170B	2.16971	1.60546	6.82216	0.000221186	0.026598	1.14937
8448	DOC2A	double C2 domain alpha	-1.44546	3.65891	-6.81535	0.000222586	0.026598	1.13112
5618	PRLR	prolactin receptor	1.80092	2.57598	6.8111	0.000223466	0.026598	1.17259
60488	MRPS35	mitochondrial ribosomal protein S35	0.691903	6.83101	6.78919	0.000228064	0.0268768	0.845573
387066	SNHG5	small nucleolar RNA host gene 5	-0.86091	7.78556	-6.78023	0.000229974	0.0268768	0.825599
2040	STOM	stomatin	1.17611	5.12569	6.77377	0.000231362	0.0268768	0.966551
55681	SCYL2	SCY1 like pseudokinase 2	0.716275	6.64893	6.74375	0.000237937	0.0273011	0.807761
1903	S1PR3	sphingosine-1-phosphate receptor 3	2.12361	0.70826	6.73999	0.000238774	0.0273011	0.9775
101927715	LINC01029	long intergenic non-protein coding RNA 1029	-0.885027	7.02975	-6.71982	0.000243329	0.0275373	0.770948
169200	TMEM64	transmembrane protein 64	1.09582	8.0989	6.73989	0.00024501	0.0275373	0.768297
9674	KIAA0040	KIAA0040	1.86771	5.02752	6.77387	0.000246529	0.0275373	0.936269
10160	FARP1	FERM, ARH/RhoGEF and pleckstrin domain protein 1	-1.36094	5.39762	-6.7319	0.000249588	0.0275656	0.870404
2309	FOXO3	forkhead box O3	-0.778585	6.38985	-6.6867	0.000251018	0.0275656	0.764095
2044	EPHA5	EPH receptor A5	-1.95952	1.16435	-6.68054	0.000252477	0.0275656	0.998324
55203	LGI2	leucine rich repeat LGI family member 2	2.26128	1.50128	6.65127	0.000259546	0.0280284	0.995152
211	ALAS1	5'-aminolevulinate synthase 1	0.629246	6.41102	6.64708	0.000260577	0.0280284	0.721988
4810	NHS	NHS actin remodeling regulator	-1.48336	2.73486	-6.61429	0.000268797	0.0287	0.986557
23333	DPY19L1	dpy-19 like C-mannosyltransferase 1	1.16532	4.06015	6.59538	0.000273668	0.0290069	0.887231
3845	KRAS	KRAS proto-oncogene, GTPase	1.03294	7.24896	6.60107	0.000276095	0.029052	0.637126
53826	FXYD6	FXYD domain containing ion transport regulator 6	3.44492	0.720938	6.59933	0.000279325	0.0291199	0.790391
6591	SNAI2	snail family transcriptional repressor 2	-0.654651	7.37019	-6.56855	0.000280751	0.0291199	0.608614
83930	STARD3NL	STARD3 N-terminal like	0.805404	4.69493	6.55257	0.000285068	0.0292383	0.783729
221833	SP8	Sp8 transcription factor	2.21077	1.13981	6.54719	0.000286537	0.0292383	0.87598
79022	TMEM106C	transmembrane protein 106C	1.45698	6.61259	6.6062	0.000288097	0.0292383	0.633958
64786	TBC1D15	TBC1 domain family member 15	0.73678	6.3714	6.51793	0.000294681	0.0292383	0.593514
4200	ME2	malic enzyme 2	0.807162	5.24057	6.50535	0.000298262	0.0292383	0.681039
6192	RPS4Y1	ribosomal protein S4 Y-linked 1	-0.986379	8.69929	-6.51628	0.000299106	0.0292383	0.559338
6769	STAC	SH3 and cysteine rich domain	3.1615	-0.888824	6.49654	0.000300798	0.0292383	0.356112
3098	HK1	hexokinase 1	0.704222	7.55267	6.49592	0.000300977	0.0292383	0.533961
100506686	IQCH-AS1	IQCH antisense RNA 1	-1.61986	1.46935	-6.49092	0.000302429	0.0292383	0.865435
79983	POF1B	POF1B actin binding protein	2.55401	0.979336	6.47749	0.000306367	0.0292383	0.790302
79582	SPAG16	sperm associated antigen 16	-0.764678	5.45851	-6.45564	0.000312894	0.0292383	0.60644
55744	COA1	cytochrome c oxidase assembly factor 1 homolog	0.703797	5.36389	6.44822	0.000315146	0.0292383	0.608754
253512	SLC25A30	solute carrier family 25 member 30	-0.642054	6.11718	-6.44414	0.000316391	0.0292383	0.533113
5756	TWF1	twinfilin actin binding protein 1	0.669943	6.51377	6.44312	0.000316705	0.0292383	0.506071
9266	CYTH2	cytohesin 2	-0.669955	6.95769	-6.44	0.000317664	0.0292383	0.482434
6777	STAT5B	signal transducer and activator of transcription 5B	-0.667318	6.27935	-6.43171	0.000320223	0.0292383	0.508171
55086	RADX	RPA1 related single stranded DNA binding protein, X-linked	2.97705	0.127774	6.4314	0.000320321	0.0292383	0.59165
7169	TPM2	tropomyosin 2	-1.60766	3.52959	-6.43424	0.000323656	0.0292383	0.762031
80319	CXXC4	CXXC finger protein 4	2.79398	-0.18243	6.41766	0.000324618	0.0292383	0.522858
100216479	FAR2P2	fatty acyl-CoA reductase 2 pseudogene 2	-4.04858	-2.20308	-6.41613	0.000325098	0.0292383	0.00123706
57545	CC2D2A	coiled-coil and C2 domain containing 2A	-0.934428	4.7498	-6.41275	0.000326167	0.0292383	0.636553
3945	LDHB	lactate dehydrogenase B	0.824238	10.4763	6.40786	0.000327719	0.0292383	0.5019
140578	CHODL	chondrolectin	-1.79755	1.52288	-6.40634	0.000328204	0.0292383	0.791001
151887	CCDC80	coiled-coil domain containing 80	1.48013	2.31589	6.38756	0.000334255	0.0295958	0.783976
989	SEPTIN7	septin 7	0.613874	7.80691	6.374	0.000338702	0.0298078	0.407037
7029	TFDP2	transcription factor Dp-2	-0.619881	7.26419	-6.35696	0.000344385	0.0299657	0.388459
389136	VGLL3	vestigial like family member 3	3.63373	-1.82563	6.3523	0.000345956	0.0299657	-0.0133708
5683	PSMA2	proteasome 20S subunit alpha 2	0.848	7.39795	6.35015	0.000346686	0.0299657	0.383005
23329	TBC1D30	TBC1 domain family member 30	1.03858	4.16061	6.34243	0.000349314	0.0300141	0.623768
84838	ZNF496	zinc finger protein 496	-0.807629	6.72179	-6.33339	0.00035242	0.0300677	0.380651
7716	VEZF1	vascular endothelial zinc finger 1	-0.610009	6.6276	-6.3286	0.000354078	0.0300677	0.377748
3816	KLK1	kallikrein 1	1.13175	4.44656	6.31918	0.000357368	0.0301643	0.573981
26289	AK5	adenylate kinase 5	-1.87791	2.13546	-6.31348	0.000359371	0.0301643	0.717161
90293	KLHL13	kelch like family member 13	1.90146	0.601436	6.30569	0.000362134	0.0302216	0.618308
254827	NAALADL2	N-acetylated alpha-linked acidic dipeptidase like 2	-1.12143	3.33651	-6.28476	0.00036967	0.0306742	0.633161
5139	PDE3A	phosphodiesterase 3A	3.11197	1.92846	6.32396	0.00037707	0.0311104	0.670721
8745	ADAM23	ADAM metallopeptidase domain 23	3.2116	0.926776	6.24467	0.00039767	0.0326247	0.537574
127665	ZNF648	zinc finger protein 648	3.43995	-2.4494	6.19753	0.000403032	0.0327506	-0.175974
10178	TENM1	teneurin transmembrane protein 1	-1.94683	4.50593	-6.25349	0.000403834	0.0327506	0.464419
2719	GPC3	glypican 3	2.35612	0.67073	6.19024	0.000405971	0.0327506	0.516929
7145	TNS1	tensin 1	1.02532	3.07353	6.17973	0.000410247	0.0328994	0.544939
8996	NOL3	nucleolar protein 3	-1.24	4.80251	-6.18775	0.000412347	0.0328994	0.390775
51135	IRAK4	interleukin 1 receptor associated kinase 4	0.765972	4.93886	6.14822	0.00042337	0.0332497	0.34008
7163	TPD52	tumor protein D52	-0.710831	8.21495	-6.14614	0.000424255	0.0332497	0.168718
2052	EPHX1	epoxide hydrolase 1	0.589826	6.81951	6.1448	0.000424824	0.0332497	0.173315
5965	RECQL	RecQ like helicase	1.28705	5.67195	6.17918	0.000425897	0.0332497	0.275583
222389	BEND7	BEN domain containing 7	1.75737	0.959799	6.13268	0.000430016	0.0333012	0.509467
117154	DACH2	dachshund family transcription factor 2	-1.13603	2.53524	-6.13007	0.000431143	0.0333012	0.524536
29095	ORMDL2	ORMDL sphingolipid biosynthesis regulator 2	1.02083	4.42623	6.10287	0.000443092	0.033897	0.348944
4900	NRGN	neurogranin	1.31218	2.24987	6.08166	0.000452665	0.033897	0.488874
158135	TTLL11	tubulin tyrosine ligase like 11	-0.990762	4.1408	-6.07444	0.000455978	0.033897	0.346164
1545	CYP1B1	cytochrome P450 family 1 subfamily B member 1	3.48745	3.65711	6.12645	0.00045764	0.033897	0.443878
355	FAS	Fas cell surface death receptor	1.43854	2.56078	6.06714	0.000459353	0.033897	0.462842
29091	STXBP6	syntaxin binding protein 6	1.84343	1.23582	6.06355	0.000461026	0.033897	0.463583
54947	LPCAT2	lysophosphatidylcholine acyltransferase 2	3.2274	1.0229	6.09656	0.000462374	0.033897	0.418742
10645	CAMKK2	calcium/calmodulin dependent protein kinase kinase 2	-0.792867	7.56055	-6.05889	0.0004632	0.033897	0.0675392
6662	SOX9	SRY-box transcription factor 9	-0.945666	6.55345	-6.06215	0.000467315	0.033897	0.0901365
135295	SRSF12	serine and arginine rich splicing factor 12	-1.15227	2.67088	-6.04865	0.00046803	0.033897	0.436059
4833	NME4	NME/NM23 nucleoside diphosphate kinase 4	-1.43716	4.84334	-6.08123	0.000469525	0.033897	0.258215
6096	RORB	RAR related orphan receptor B	2.87035	1.08425	6.06812	0.000469552	0.033897	0.420707
85417	CCNB3	cyclin B3	2.347	-0.00877553	6.04449	0.000470007	0.033897	0.293488
29887	SNX10	sorting nexin 10	1.92219	2.13494	6.04261	0.000473478	0.033897	0.45234
55967	NDUFA12	NADH:ubiquinone oxidoreductase subunit A12	0.677751	6.00733	6.03641	0.000473872	0.033897	0.10943
28988	DBNL	drebrin like	0.882772	5.87572	5.99733	0.000493086	0.0349394	0.0817773
23024	PDZRN3	PDZ domain containing ring finger 3	-1.85805	3.54899	-6.03213	0.000493256	0.0349394	0.337965
27086	FOXP1	forkhead box P1	-0.81917	5.11573	-5.99159	0.000495977	0.0349616	0.151864
4208	MEF2C	myocyte enhancer factor 2C	2.80095	0.480618	5.98375	0.000501386	0.0351721	0.29788
56129	PCDHB7	protocadherin beta 7	-1.10389	3.26233	-5.96923	0.000507432	0.0354251	0.315097
57619	SHROOM3	shroom family member 3	-0.615957	6.93213	-5.95752	0.000513552	0.0355363	-0.0366252
56938	ARNTL2	aryl hydrocarbon receptor nuclear translocator like 2	1.72972	1.54198	5.95397	0.000515423	0.0355363	0.371698
3751	KCND2	potassium voltage-gated channel subfamily D member 2	-1.57645	4.76334	-6.00421	0.000517084	0.0355363	0.172108
1070	CETN3	centrin 3	0.951593	5.39528	5.94444	0.000520481	0.0355363	0.0728364
10855	HPSE	heparanase	2.75025	2.21447	5.9954	0.00052169	0.0355363	0.368989
2185	PTK2B	protein tyrosine kinase 2 beta	0.706968	6.88375	5.93651	0.000524734	0.0355363	-0.0559924
730091	LINC00886	long intergenic non-protein coding RNA 886	1.77927	1.38957	5.92823	0.000529212	0.0355363	0.343542
644	BLVRA	biliverdin reductase A	1.15234	3.98515	5.92704	0.000529859	0.0355363	0.207355
55359	STYK1	serine/threonine/tyrosine kinase 1	1.22335	4.07736	5.92486	0.000531051	0.0355363	0.196657
51352	WT1-AS	WT1 antisense RNA	4.05931	-2.15574	5.91637	0.000535709	0.0355735	-0.290503
26031	OSBPL3	oxysterol binding protein like 3	1.15539	4.44535	5.91184	0.000538214	0.0355735	0.144004
139818	DOCK11	dedicator of cytokinesis 11	1.79632	2.039	5.9105	0.000538956	0.0355735	0.327366
4692	NDN	necdin, MAGE family member	-1.05713	3.2452	-5.88448	0.000553614	0.0360702	0.226946
54749	EPDR1	ependymin related 1	1.69759	2.59609	5.87975	0.000559256	0.0360702	0.268572
2564	GABRE	gamma-aminobutyric acid type A receptor subunit epsilon	2.79365	0.768783	5.88235	0.000561672	0.0360702	0.23654
7334	UBE2N	ubiquitin conjugating enzyme E2 N	0.606933	7.25052	5.86507	0.000564837	0.0360702	-0.145939
54733	SLC35F2	solute carrier family 35 member F2	-0.900871	6.75449	-5.87422	0.000566064	0.0360702	-0.127951
84289	ING5	inhibitor of growth family member 5	-0.740128	5.92088	-5.85231	0.000572351	0.0360702	-0.0863636
84898	PLXDC2	plexin domain containing 2	4.33346	0.744979	5.89162	0.000579555	0.0360702	0.147503
57161	PELI2	pellino E3 ubiquitin protein ligase family member 2	1.90724	1.92573	5.83886	0.000581422	0.0360702	0.257225
51768	TM7SF3	transmembrane 7 superfamily member 3	0.759574	6.20997	5.83419	0.000583223	0.0360702	-0.129954
55068	ENOX1	ecto-NOX disulfide-thiol exchanger 1	-0.959097	4.69498	-5.83365	0.000583549	0.0360702	0.027709
58485	TRAPPC1	trafficking protein particle complex 1	0.765295	5.87313	5.83359	0.000583582	0.0360702	-0.10104
25854	FAM149A	family with sequence similarity 149 member A	1.36643	1.6615	5.83111	0.000585091	0.0360702	0.252603
154141	MBOAT1	membrane bound O-acyltransferase domain containing 1	2.07762	0.844134	5.82761	0.000587221	0.0360702	0.218429
51312	SLC25A37	solute carrier family 25 member 37	-0.623204	7.59613	-5.82219	0.000590543	0.0360702	-0.196169
4131	MAP1B	microtubule associated protein 1B	0.762057	8.10013	5.81873	0.000592677	0.0360702	-0.194369
134147	CMBL	carboxymethylenebutenolidase homolog	-0.605619	6.8933	-5.81242	0.000596582	0.0360702	-0.197491
56034	PDGFC	platelet derived growth factor C	2.67955	1.46519	5.84322	0.000596726	0.0360702	0.231882
377	ARF3	ADP ribosylation factor 3	0.627069	8.21082	5.8089	0.000598775	0.0360702	-0.204006
6821	SUOX	sulfite oxidase	0.747072	5.28323	5.80802	0.000599323	0.0360702	-0.0682816
4736	RPL10A	ribosomal protein L10a	-0.976972	10.0039	-5.81887	0.000599904	0.0360702	-0.15899
140885	SIRPA	signal regulatory protein alpha	1.35754	2.09831	5.80537	0.00060098	0.0360702	0.216806
29110	TBK1	TANK binding kinase 1	0.615435	6.07177	5.80355	0.000602122	0.0360702	-0.154865
55852	TEX2	testis expressed 2	0.682578	5.29827	5.80118	0.000603613	0.0360702	-0.0782064
3790	KCNS3	potassium voltage-gated channel modifier subfamily S member 3	2.59417	-0.151826	5.79537	0.000607282	0.0361407	0.0526274
23331	TTC28	tetratricopeptide repeat domain 28	-0.845256	4.3556	-5.78284	0.000615284	0.0364675	0.00825214
57182	ANKRD50	ankyrin repeat domain 50	-0.772881	6.92447	-5.777	0.000619052	0.0365417	-0.236662
10478	SLC25A17	solute carrier family 25 member 17	0.923303	5.86627	5.77406	0.000622649	0.0365538	-0.166596
101669767	SCHLAP1	SWI/SNF complex antagonist associated with prostate cancer 1	2.16772	1.06571	5.76895	0.000624291	0.0365538	0.175687
654434	SNHG20	small nucleolar RNA host gene 20	-0.977418	3.47255	-5.76504	0.000626858	0.0365566	0.0789763
129684	CNTNAP5	contactin associated protein family member 5	-2.92054	0.115009	-5.75275	0.000638188	0.0369187	0.0482687
11185	INMT	indolethylamine N-methyltransferase	1.89041	0.991995	5.74512	0.000640088	0.0369187	0.15231
23554	TSPAN12	tetraspanin 12	-1.62754	3.38249	-5.76816	0.000640693	0.0369187	0.0779669
284124	FLJ36000	uncharacterized FLJ36000	-1.48477	1.6554	-5.72856	0.000651329	0.0373832	0.150228
11174	ADAMTS6	ADAM metallopeptidase with thrombospondin type 1 motif 6	-1.82759	2.61014	-5.73318	0.000661199	0.037662	0.103664
23179	RGL1	ral guanine nucleotide dissociation stimulator like 1	-1.07011	3.56483	-5.71089	0.000663567	0.037662	0.0122104
2647	BLOC1S1	biogenesis of lysosomal organelles complex 1 subunit 1	1.03031	3.27504	5.70599	0.000667005	0.037662	0.0339968
1687	GSDME	gasdermin E	1.32333	2.38874	5.70232	0.000669597	0.037662	0.0961592
84733	CBX2	chromobox 2	0.912778	5.72967	5.70137	0.00067141	0.037662	-0.234922
1795	DOCK3	dedicator of cytokinesis 3	-0.806773	5.44265	-5.6971	0.000673291	0.037662	-0.210953
80243	PREX2	phosphatidylinositol-3,4,5-trisphosphate dependent Rac exchange factor 2	3.60598	-1.08907	5.69563	0.000674343	0.037662	-0.282258
79056	PRRG4	proline rich and Gla domain 4	1.77794	2.66486	5.69095	0.000689293	0.0382085	0.0587379
55268	ECHDC2	enoyl-CoA hydratase domain containing 2	-0.577115	6.21153	-5.67316	0.000690558	0.0382085	-0.316011
57568	SIPA1L2	signal induced proliferation associated 1 like 2	-1.41517	7.05273	-5.7195	0.000692022	0.0382085	-0.334901
901	CCNG2	cyclin G2	-0.779457	6.43308	-5.66519	0.000696419	0.0383057	-0.339194
6422	SFRP1	secreted frizzled related protein 1	4.3273	-2.01459	5.65699	0.000710312	0.0389224	-0.448724
1244	ABCC2	ATP binding cassette subfamily C member 2	1.95495	3.96195	5.68338	0.000718594	0.0392282	-0.0819318
4637	MYL6	myosin light chain 6	0.551798	8.79453	5.62977	0.000723129	0.0393279	-0.39686
7009	TMBIM6	transmembrane BAX inhibitor motif containing 6	0.734534	9.79346	5.61298	0.000736182	0.0395042	-0.389641
3899	AFF3	AF4/FMR2 family member 3	-0.893972	7.85851	-5.6222	0.000740828	0.0395042	-0.433777
122402	TDRD9	tudor domain containing 9	2.02703	2.67962	5.63734	0.00074109	0.0395042	-0.00838353
5357	PLS1	plastin 1	1.00423	3.76085	5.60668	0.000741151	0.0395042	-0.121591
56204	FAM214A	family with sequence similarity 214 member A	-0.716307	5.17739	-5.60102	0.000745647	0.0395042	-0.291089
460	ASTN1	astrotactin 1	1.98316	0.233407	5.60061	0.000745976	0.0395042	-0.0441378
93663	ARHGAP18	Rho GTPase activating protein 18	1.66977	1.47421	5.59763	0.000748349	0.0395042	0.0197232
284578	MFSD4A-AS1	MFSD4A antisense RNA 1	-1.31125	2.7067	-5.5959	0.000749737	0.0395042	-0.0388121
64093	SMOC1	SPARC related modular calcium binding 1	-1.6648	5.71943	-5.64149	0.000750854	0.0395042	-0.325825
2737	GLI3	GLI family zinc finger 3	1.73044	3.22698	5.61362	0.000759913	0.0397034	-0.0798084
5925	RB1	RB transcriptional corepressor 1	0.603748	6.16315	5.58306	0.00076011	0.0397034	-0.413975
79158	GNPTAB	N-acetylglucosamine-1-phosphate transferase subunits alpha and beta	0.895789	6.54686	5.58709	0.000765526	0.0397674	-0.441794
9132	KCNQ4	potassium voltage-gated channel subfamily Q member 4	-1.20524	4.648	-5.59048	0.000766812	0.0397674	-0.248234
9481	SLC25A27	solute carrier family 25 member 27	-1.18757	4.55141	-5.57615	0.000774517	0.0399976	-0.249888
129642	MBOAT2	membrane bound O-acyltransferase domain containing 2	-0.819422	6.8228	-5.56153	0.000781656	0.0399976	-0.482937
54458	PRR13	proline rich 13	0.852065	6.76127	5.56627	0.000782319	0.0399976	-0.477443
64714	PDIA2	protein disulfide isomerase family A member 2	-2.01809	4.02692	-5.59878	0.000785415	0.0399976	-0.182493
9308	CD83	CD83 molecule	3.42413	1.45426	5.59763	0.000786373	0.0399976	-0.0277534
65244	SPATS2	spermatogenesis associated serine rich 2	0.675789	5.32486	5.54974	0.000787777	0.0399976	-0.366217
3556	IL1RAP	interleukin 1 receptor accessory protein	3.39589	1.29612	5.58497	0.000796966	0.0401369	-0.0467653
83604	TMEM47	transmembrane protein 47	-0.688296	6.29891	-5.53715	0.000798513	0.0401369	-0.478392
23316	CUX2	cut like homeobox 2	-1.41971	1.61273	-5.53681	0.000798812	0.0401369	-0.0451276
351	APP	amyloid beta precursor protein	-0.93415	8.33579	-5.55565	0.000801657	0.0401409	-0.509821
221400	TDRD6	tudor domain containing 6	-1.55122	5.60663	-5.57085	0.000808971	0.040368	-0.396748
64769	MEAF6	MYST/Esa1 associated factor 6	-0.542431	6.49468	-5.51599	0.000816942	0.0406261	-0.518439
79710	MORC4	MORC family CW-type zinc finger 4	0.811487	5.05618	5.49292	0.000837571	0.0409922	-0.398581
113251	LARP4	La ribonucleoprotein 4	0.688335	7.60968	5.49221	0.000838215	0.0409922	-0.574384
1431	CS	citrate synthase	0.619079	9.17563	5.49118	0.000839148	0.0409922	-0.548266
100505938	LOC100505938	uncharacterized LOC100505938	2.72416	-1.76592	5.49005	0.000840178	0.0409922	-0.557786
642636	RAD21L1	RAD21 cohesin complex component like 1	3.35573	-2.49724	5.4887	0.000841402	0.0409922	-0.633558
121441	NEDD1	NEDD1 gamma-tubulin ring complex targeting factor	1.18933	5.59406	5.51646	0.000842759	0.0409922	-0.450804
7170	TPM3	tropomyosin 3	0.56642	8.23966	5.47605	0.000853023	0.0409922	-0.58655
506	ATP5F1B	ATP synthase F1 subunit beta	0.648879	10.6429	5.47551	0.000853521	0.0409922	-0.523576
5167	ENPP1	ectonucleotide pyrophosphatase/phosphodiesterase 1	2.55944	0.612629	5.48509	0.000853683	0.0409922	-0.137064
66000	TMEM108	transmembrane protein 108	1.69293	0.817591	5.47472	0.00085425	0.0409922	-0.11567
2673	GFPT1	glutamine--fructose-6-phosphate transaminase 1	0.70137	7.03236	5.47206	0.000856726	0.0409922	-0.591044
2736	GLI2	GLI family zinc finger 2	1.89248	0.621318	5.47003	0.000858612	0.0409922	-0.132343
1373	CPS1	carbamoyl-phosphate synthase 1	0.872995	4.08743	5.46702	0.000861423	0.0409922	-0.314992
154214	RNF217	ring finger protein 217	3.81592	-0.548678	5.48286	0.000863826	0.0409922	-0.357836
51087	YBX2	Y-box binding protein 2	1.36081	5.15884	5.50376	0.000868849	0.0410963	-0.427151
117	ADCYAP1R1	ADCYAP receptor type I	2.5928	1.30286	5.477	0.00087765	0.0413778	-0.128564
23200	ATP11B	ATPase phospholipid transporting 11B (putative)	0.873979	6.23372	5.4511	0.000885693	0.0415368	-0.577348
8989	TRPA1	transient receptor potential cation channel subfamily A member 1	5.55518	0.330445	5.4847	0.000886743	0.0415368	-0.335901
201562	HACD2	3-hydroxyacyl-CoA dehydratase 2	-0.557068	7.11957	-5.4325	0.000894395	0.0417605	-0.642638
5867	RAB4A	RAB4A, member RAS oncogene family	-0.557534	6.76453	-5.41868	0.000907986	0.0422592	-0.647146
4651	MYO10	myosin X	-0.635986	5.86639	-5.41272	0.000913918	0.0423636	-0.585987
27314	RAB30	RAB30, member RAS oncogene family	-0.735601	5.3647	-5.41057	0.000916064	0.0423636	-0.532787
121601	ANO4	anoctamin 4	-2.43448	1.67433	-5.43344	0.000921558	0.0424824	-0.173472
55190	NUDT11	nudix hydrolase 11	3.18708	-1.25793	5.39018	0.00093674	0.0429142	-0.532008
729852	UMAD1	UBAP1-MVB12-associated (UMA) domain containing 1	0.78891	3.86435	5.39009	0.000936836	0.0429142	-0.379118
9686	VGLL4	vestigial like family member 4	-0.962469	6.02477	-5.39403	0.000951173	0.0434195	-0.633473
7135	TNNI1	troponin I1, slow skeletal type	-1.04143	2.74242	-5.37215	0.000955456	0.0434195	-0.289562
404093	CUEDC1	CUE domain containing 1	-1.59201	3.77271	-5.39879	0.000956837	0.0434195	-0.374131
90874	ZNF697	zinc finger protein 697	-0.891085	3.80375	-5.36763	0.000960218	0.0434372	-0.398253
4967	OGDH	oxoglutarate dehydrogenase	0.9269	6.74112	5.38953	0.000963369	0.0434443	-0.694949
7078	TIMP3	TIMP metallopeptidase inhibitor 3	4.02609	-1.62537	5.36015	0.000978106	0.0439724	-0.643942
5616	PRKY	protein kinase Y-linked (pseudogene)	-1.01595	3.92114	-5.34647	0.000982839	0.0440488	-0.434377
155435	RBM33	RNA binding motif protein 33	-0.562809	7.0593	-5.33588	0.000994373	0.0443696	-0.755761
26127	FGFR1OP2	FGFR1 oncogene partner 2	0.780043	5.33121	5.33254	0.000998044	0.0443696	-0.618847
399512	SLC25A35	solute carrier family 25 member 35	1.3495	4.12145	5.35243	0.00100417	0.0443696	-0.466161
7057	THBS1	thrombospondin 1	0.732212	4.84802	5.32646	0.00100477	0.0443696	-0.568647
55107	ANO1	anoctamin 1	3.47042	-2.433	5.31723	0.00101507	0.0443696	-0.742899
6558	SLC12A2	solute carrier family 12 member 2	-0.726927	7.72823	-5.31682	0.00101553	0.0443696	-0.78182
26010	SPATS2L	spermatogenesis associated serine rich 2 like	-0.793775	5.43893	-5.31601	0.00101644	0.0443696	-0.652213
81669	CCNL2	cyclin L2	-0.809457	7.63959	-5.32507	0.00101709	0.0443696	-0.780104
200916	RPL22L1	ribosomal protein L22 like 1	-0.776031	7.42883	-5.31948	0.0010175	0.0443696	-0.782398
57381	RHOJ	ras homolog family member J	-2.85368	-0.404608	-5.29987	0.00103477	0.0448642	-0.418888
64418	TMEM168	transmembrane protein 168	-0.593423	6.6704	-5.29965	0.00103502	0.0448642	-0.78384
26002	MOXD1	monooxygenase DBH like 1	3.78314	-0.84077	5.30355	0.0010462	0.0451188	-0.557894
399948	COLCA1	colorectal cancer associated 1	-1.27909	12.3161	-5.32864	0.00104974	0.0451188	-0.678452
83605	CCM2	CCM2 scaffold protein	1.01154	4.95892	5.29557	0.00105021	0.0451188	-0.622504
54660	PCDHB18P	protocadherin beta 18 pseudogene	-0.978201	3.02684	-5.27887	0.00105916	0.0453559	-0.420117
103724390	LINC01287	long intergenic non-protein coding RNA 1287	3.78432	-1.75647	5.27785	0.00106198	0.0453559	-0.714461
2037	EPB41L2	erythrocyte membrane protein band 4.1 like 2	1.17744	4.26912	5.28272	0.00106581	0.0453858	-0.553168
9249	DHRS3	dehydrogenase/reductase 3	-0.884192	4.32049	-5.26396	0.00107686	0.0457223	-0.577603
1287	COL4A5	collagen type IV alpha 5 chain	-0.829263	6.92927	-5.26046	0.00109244	0.046044	-0.847109
54954	FAM120C	family with sequence similarity 120C	1.37944	3.88823	5.27438	0.00109301	0.046044	-0.528914
11279	KLF8	Kruppel like factor 8	-1.43979	0.90741	-5.24937	0.00109451	0.046044	-0.339239
6850	SYK	spleen associated tyrosine kinase	2.05078	1.07989	5.24859	0.00109712	0.046044	-0.340864
1643	DDB2	damage specific DNA binding protein 2	0.786385	4.40939	5.24366	0.00110149	0.0460944	-0.612347
6165	RPL35A	ribosomal protein L35a	-0.7013	10.0516	-5.23613	0.0011108	0.0463503	-0.825856
54842	MFSD6	major facilitator superfamily domain containing 6	1.67202	3.85493	5.2616	0.00112979	0.0470076	-0.548979
85406	DNAJC14	DnaJ heat shock protein family (Hsp40) member C14	0.678457	6.27325	5.2152	0.00113709	0.0470296	-0.856395
57600	FNIP2	folliculin interacting protein 2	-0.931857	4.75982	-5.21438	0.00113814	0.0470296	-0.689104
55200	PLEKHG6	pleckstrin homology and RhoGEF domain containing G6	2.01599	1.89943	5.23243	0.00114003	0.0470296	-0.390216
389206	BEND4	BEN domain containing 4	1.78356	1.4961	5.20844	0.00114574	0.0471311	-0.386446
6164	RPL34	ribosomal protein L34	-0.900348	8.68021	-5.22277	0.00115731	0.0473509	-0.898892
112399	EGLN3	egl-9 family hypoxia inducible factor 3	1.51548	3.40773	5.22235	0.00115952	0.0473509	-0.535601
202	CRYBG1	crystallin beta-gamma domain containing 1	1.90647	2.6715	5.22241	0.00116139	0.0473509	-0.462041
100289211	LINC00624	long intergenic non-protein coding RNA 624	4.30514	1.38387	5.23281	0.00116623	0.0473509	-0.398413
23642	SNHG1	small nucleolar RNA host gene 1	-0.528233	6.70858	-5.19175	0.00116739	0.0473509	-0.916439
606	NBEAP1	neurobeachin pseudogene 1	3.29861	-2.52733	5.1889	0.00117113	0.0473704	-0.851492
10082	GPC6	glypican 6	-0.613044	5.7776	-5.17435	0.00119043	0.0478498	-0.861425
56256	SERTAD4	SERTA domain containing 4	2.53363	1.50272	5.19799	0.00119336	0.0478498	-0.416203
441061	MARCHF11	membrane associated ring-CH-type finger 11	-3.7047	1.51876	-5.21172	0.00119374	0.0478498	-0.412456
85364	ZCCHC3	zinc finger CCHC-type containing 3	-0.650484	4.69715	-5.17009	0.00119616	0.0478498	-0.737302
1435	CSF1	colony stimulating factor 1	-1.56741	2.77187	-5.16927	0.00121527	0.0483952	-0.52723
102724814	LOC102724814	uncharacterized LOC102724814	-1.0141	3.08672	-5.15501	0.00121665	0.0483952	-0.568063
4023	LPL	lipoprotein lipase	-1.17335	5.01145	-5.17834	0.0012198	0.0483952	-0.781535
135228	CD109	CD109 molecule	1.30543	3.4022	5.1561	0.00122696	0.048547	-0.601553
837	CASP4	caspase 4	-2.98303	-0.522523	-5.14795	0.00123173	0.0486032	-0.579649
643836	ZFP62	ZFP62 zinc finger protein	-0.822368	9.7009	-5.14936	0.00123642	0.0486561	-0.948772
56937	PMEPA1	prostate transmembrane protein, androgen induced 1	-0.830494	9.60357	-5.14596	0.00124166	0.0487301	-0.956066
57542	KLHL42	kelch like family member 42	0.593795	6.67529	5.13122	0.00124978	0.0489167	-0.986607
391356	PTRHD1	peptidyl-tRNA hydrolase domain containing 1	-1.41166	3.17789	-5.12924	0.0012655	0.0492292	-0.609827
9185	REPS2	RALBP1 associated Eps domain containing 2	-0.904579	4.51484	-5.1179	0.00126878	0.0492292	-0.774757
3615	IMPDH2	inosine monophosphate dehydrogenase 2	-0.663475	10.0734	-5.11471	0.00127337	0.0492292	-0.97249
285704	RGMB	repulsive guidance molecule BMP co-receptor b	-0.651181	5.33393	-5.11353	0.00127507	0.0492292	-0.884073
100288798	LOC100288798	uncharacterized LOC100288798	2.15522	1.10027	5.12023	0.0012776	0.0492292	-0.48152
647024	C6orf132	chromosome 6 open reading frame 132	1.50745	1.44337	5.11143	0.00127811	0.0492292	-0.491646
55082	ARGLU1	arginine and glutamate rich 1	-0.672411	6.52356	-5.10758	0.0012837	0.0493137	-1.0071
84324	SARNP	SAP domain containing ribonucleoprotein	0.570935	5.77877	5.10433	0.00128845	0.0493656	-0.945991
6147	RPL23A	ribosomal protein L23a	-0.671182	9.58838	-5.09791	0.00129786	0.0495955	-1.00773
2554	GABRA1	gamma-aminobutyric acid type A receptor subunit alpha1	-2.05205	4.42935	-5.13355	0.00130222	0.0496311	-0.757891
54510	PCDH18	protocadherin 18	-2.25276	2.20602	-5.12385	0.00131642	0.0500413	-0.543198
10057	ABCC5	ATP binding cassette subfamily C member 5	-0.820888	6.53077	-5.08136	0.00133574	0.0506429	-1.04515
56956	LHX9	LIM homeobox 9	1.11093	2.84672	5.06583	0.00134612	0.0507987	-0.646687
388662	SLC6A17	solute carrier family 6 member 17	2.12128	-0.398581	5.06536	0.00134684	0.0507987	-0.615581
10916	MAGED2	MAGE family member D2	0.524871	6.56288	5.06123	0.00135319	0.0509061	-1.06697
7804	LRP8	LDL receptor related protein 8	-0.605502	6.56159	-5.05803	0.00135815	0.0509604	-1.071
121227	LRIG3	leucine rich repeats and immunoglobulin like domains 3	-0.607823	4.96535	-5.05276	0.00136634	0.0511357	-0.91292
55859	BEX1	brain expressed X-linked 1	1.37426	2.93109	5.05421	0.00137628	0.0513751	-0.67194
29967	LRP12	LDL receptor related protein 12	0.616815	6.52892	5.04076	0.00138521	0.0515112	-1.08892
79912	PYROXD1	pyridine nucleotide-disulphide oxidoreductase domain 1	0.881138	5.12582	5.04086	0.00138702	0.0515112	-0.944414
7373	COL14A1	collagen type XIV alpha 1 chain	2.31498	0.376235	5.01885	0.0014224	0.0526906	-0.600268
4697	NDUFA4	NDUFA4 mitochondrial complex associated	0.536008	7.55143	5.00807	0.00143807	0.0531355	-1.15945
6138	RPL15	ribosomal protein L15	-0.630494	10.0717	-5.00416	0.00144455	0.0532393	-1.10852
1075	CTSC	cathepsin C	1.42932	1.89139	4.99876	0.00145354	0.0532699	-0.640821
285908	LINC00174	long intergenic non-protein coding RNA 174	-1.08404	3.85738	-4.99656	0.00145926	0.0532699	-0.840237
2122	MECOM	MDS1 and EVI1 complex locus	1.55844	0.456786	4.99395	0.00146159	0.0532699	-0.615067
23480	SEC61G	SEC61 translocon subunit gamma	0.641915	6.06266	4.99363	0.00146214	0.0532699	-1.10948
54414	SIAE	sialic acid acetylesterase	1.0342	4.30813	4.99245	0.00147022	0.0532699	-0.900955
56981	PRDM11	PR/SET domain 11	-1.31413	1.90143	-4.98842	0.00147093	0.0532699	-0.65589
63035	BCORL1	BCL6 corepressor like 1	0.963891	5.50928	5.00613	0.00147106	0.0532699	-1.04593
27347	STK39	serine/threonine kinase 39	-0.761793	7.25317	-4.99282	0.00147774	0.0533788	-1.18274
145407	ARMH4	armadillo like helical domain containing 4	-1.13291	3.54453	-4.97225	0.00149858	0.0536794	-0.831338
4088	SMAD3	SMAD family member 3	-0.545866	5.24079	-4.97222	0.00149864	0.0536794	-1.04661
91523	PCED1B	PC-esterase domain containing 1B	2.04948	0.979204	4.97406	0.00150165	0.0536794	-0.633227
6938	TCF12	transcription factor 12	-0.520799	6.84996	-4.96903	0.00150416	0.0536794	-1.19686
9657	IQCB1	IQ motif containing B1	-0.612726	5.98833	-4.9685	0.00150507	0.0536794	-1.13538
54933	RHBDL2	rhomboid like 2	1.53978	0.948494	4.96668	0.00150824	0.0536794	-0.638468
91746	YTHDC1	YTH domain containing 1	-2.01401	-0.949252	-4.96451	0.00151202	0.0536824	-0.776972
7092	TLL1	tolloid like 1	-1.23739	4.7739	-4.9843	0.00152094	0.0538672	-0.985475
56994	CHPT1	choline phosphotransferase 1	1.09516	7.01071	4.99307	0.00152576	0.0538896	-1.19392
84054	PCDHB19P	protocadherin beta 19 pseudogene	-1.48221	0.748659	-4.95484	0.00152899	0.0538896	-0.6508
10802	SEC24A	SEC24 homolog A, COPII coat complex component	0.524122	5.73165	4.95107	0.00153568	0.0539941	-1.13005
29843	SENP1	SUMO specific peptidase 1	0.882675	5.44573	4.95437	0.00154383	0.05403	-1.0954
27163	NAAA	N-acylethanolamine acid amidase	-0.585269	5.7546	-4.94276	0.00155051	0.05403	-1.14325
7022	TFAP2C	transcription factor AP-2 gamma	4.17077	-0.515571	4.97554	0.00155104	0.05403	-0.816382
2770	GNAI1	G protein subunit alpha i1	-1.08938	3.4308	-4.94154	0.0015527	0.05403	-0.855828
116447	TOP1MT	DNA topoisomerase I mitochondrial	-0.913163	6.35114	-4.9619	0.00155776	0.05403	-1.19115
55146	ZDHHC4	zinc finger DHHC-type palmitoyltransferase 4	0.596847	5.1982	4.93803	0.00155902	0.05403	-1.08222
136895	C7orf31	chromosome 7 open reading frame 31	1.98251	-0.0435511	4.93516	0.00156421	0.0540808	-0.705308
2591	GALNT3	polypeptide N-acetylgalactosaminyltransferase 3	1.02201	3.51169	4.93117	0.00157145	0.0542021	-0.876946
11178	LZTS1	leucine zipper tumor suppressor 1	2.45578	-1.6398	4.92604	0.00158083	0.0543964	-0.950988
55070	DET1	DET1 partner of COP1 E3 ubiquitin ligase	-0.810328	3.50699	-4.92037	0.00159128	0.0546077	-0.892922
80758	PRR7	proline rich 7, synaptic	-1.132	5.30996	-4.94299	0.00159829	0.0546077	-1.10654
6097	RORC	RAR related orphan receptor C	3.46113	2.45216	4.94941	0.00160365	0.0546077	-0.728165
2118	ETV4	ETS variant transcription factor 4	-0.773758	5.97139	-4.91307	0.00161	0.0546077	-1.20292
84552	PARD6G	par-6 family cell polarity regulator gamma	-0.684948	4.55822	-4.9081	0.0016141	0.0546077	-1.03763
4601	MXI1	MAX interactor 1, dimerization protein	-0.494393	6.66873	-4.90808	0.00161415	0.0546077	-1.26471
10602	CDC42EP3	CDC42 effector protein 3	1.22046	1.28507	4.90679	0.00161656	0.0546077	-0.713982
23613	ZMYND8	zinc finger MYND-type containing 8	0.583207	5.56157	4.90653	0.00161706	0.0546077	-1.16552
2556	GABRA3	gamma-aminobutyric acid type A receptor subunit alpha3	-0.867395	3.24187	-4.90058	0.00162828	0.0547829	-0.886424
102724532	LOC102724532	uncharacterized LOC102724532	1.17722	2.41999	4.89557	0.0016378	0.0547829	-0.806206
359948	IRF2BP2	interferon regulatory factor 2 binding protein 2	-0.766836	7.63367	-4.9035	0.00163838	0.0547829	-1.29613
7091	TLE4	TLE family member 4, transcriptional corepressor	-1.1195	3.15536	-4.89421	0.00164039	0.0547829	-0.882276
347902	AMIGO2	adhesion molecule with Ig like domain 2	1.81315	1.02333	4.89355	0.00164166	0.0547829	-0.718388
2200	FBN1	fibrillin 1	-2.23387	3.20706	-4.92724	0.00164488	0.0547829	-0.860995
9182	RASSF9	Ras association domain family member 9	4.01787	-1.39397	4.90244	0.00165727	0.0550692	-0.99349
23386	NUDCD3	NudC domain containing 3	0.476847	6.73367	4.87686	0.00167389	0.0554411	-1.30651
283373	ANKRD52	ankyrin repeat domain 52	0.485737	7.35964	4.87573	0.0016761	0.0554411	-1.32494
100130417	LINC02593	long intergenic non-protein coding RNA 2593	-1.41078	2.25379	-4.87317	0.00168113	0.055481	-0.815537
23576	DDAH1	dimethylarginine dimethylaminohydrolase 1	1.11913	3.70606	4.87437	0.00168551	0.0554995	-0.970854
7699	ZNF140	zinc finger protein 140	-0.568919	5.72721	-4.86576	0.00169573	0.0557097	-1.23667
1523	CUX1	cut like homeobox 1	-0.474855	7.18549	-4.8589	0.00170939	0.0560316	-1.34502
56164	STK31	serine/threonine kinase 31	2.63922	-0.226235	4.85522	0.0017236	0.0563703	-0.814979
101928295	LOC101928295	uncharacterized LOC101928295	0.786609	3.69593	4.84563	0.00173612	0.0566522	-1.00544
79669	C3orf52	chromosome 3 open reading frame 52	2.82199	-1.05767	4.81742	0.00179454	0.0584151	-0.953818
441394	SUGT1P1	SUGT1 pseudogene 1	-1.40203	0.792845	-4.81569	0.00179819	0.0584151	-0.80216
4586	MUC5AC	mucin 5AC, oligomeric mucus/gel-forming	-2.87394	1.21587	-4.84406	0.00181039	0.0586799	-0.801881
9289	ADGRG1	adhesion G protein-coupled receptor G1	1.12186	3.25858	4.804	0.00182309	0.0587704	-1.00145
64168	NECAB1	N-terminal EF-hand calcium binding protein 1	0.825056	4.51131	4.80374	0.00182365	0.0587704	-1.15835
256586	LYSMD2	LysM domain containing 2	-0.898385	3.03966	-4.80296	0.00182532	0.0587704	-0.982403
440097	DBX2	developing brain homeobox 2	2.74416	-1.48843	4.79594	0.00184048	0.0590131	-1.04406
8633	UNC5C	unc-5 netrin receptor C	-1.49517	1.91936	-4.79315	0.00184653	0.0590131	-0.880401
8825	LIN7A	lin-7 homolog A, crumbs cell polarity complex component	-0.777095	6.57522	-4.79991	0.00184894	0.0590131	-1.39958
10652	YKT6	YKT6 v-SNARE homolog	0.576334	6.55335	4.79178	0.00184951	0.0590131	-1.40293
100289137	FAM95C	family with sequence similarity 95 member C	-1.12103	2.0618	-4.79011	0.00185318	0.0590131	-0.900801
23598	PATZ1	POZ/BTB and AT hook containing zinc finger 1	-0.862495	6.18897	-4.79538	0.00188438	0.0598755	-1.38457
259230	SGMS1	sphingomyelin synthase 1	-0.622448	4.48078	-4.77089	0.00189569	0.0599608	-1.19866
8082	SSPN	sarcospan	1.74058	0.239178	4.77016	0.00189732	0.0599608	-0.858077
90637	ZFAND2A	zinc finger AN1-type containing 2A	0.843131	3.17313	4.76891	0.00190013	0.0599608	-1.03799
4891	SLC11A2	solute carrier family 11 member 2	0.559283	6.66853	4.76696	0.00190452	0.0599608	-1.44147
9905	SGSM2	small G protein signaling modulator 2	-0.877271	6.1168	-4.78453	0.00190957	0.0599608	-1.39188
81035	COLEC12	collectin subfamily member 12	-0.766765	4.59308	-4.76228	0.00191508	0.0599608	-1.22296
6383	SDC2	syndecan 2	0.612676	6.22246	4.7594	0.00192161	0.0599608	-1.4189
23306	NEMP1	nuclear envelope integral membrane protein 1	0.910661	7.57703	4.78337	0.00192384	0.0599608	-1.46094
7168	TPM1	tropomyosin 1	-0.570885	8.43652	-4.75778	0.00192531	0.0599608	-1.46293
273	AMPH	amphiphysin	2.94414	-2.16884	4.75644	0.00192836	0.0599608	-1.1734
9416	DDX23	DEAD-box helicase 23	0.658436	6.84051	4.74973	0.00194376	0.0602785	-1.47052
253559	CADM2	cell adhesion molecule 2	2.73308	-0.0165739	4.75949	0.00194688	0.0602785	-0.901822
22877	MLXIP	MLX interacting protein	-0.776866	7.36983	-4.75633	0.00196	0.0603483	-1.48673
9828	ARHGEF17	Rho guanine nucleotide exchange factor 17	-0.984384	4.59258	-4.74967	0.0019614	0.0603483	-1.24267
100506492	DSCAM-AS1	DSCAM antisense RNA 1	3.2662	-2.2883	4.74202	0.0019616	0.0603483	-1.18251
54626	HES2	hes family bHLH transcription factor 2	2.00431	0.4954	4.7398	0.00196677	0.0603795	-0.885718
8470	SORBS2	sorbin and SH3 domain containing 2	4.09139	-1.04606	4.75631	0.00197816	0.0605315	-1.0825
5230	PGK1	phosphoglycerate kinase 1	0.555009	8.42892	4.73241	0.00198411	0.0605315	-1.49539
7802	DNALI1	dynein axonemal light intermediate chain 1	-1.0439	5.54263	-4.75644	0.00198423	0.0605315	-1.36825
2806	GOT2	glutamic-oxaloacetic transaminase 2	0.513789	7.57599	4.72866	0.00199294	0.0606145	-1.51206
282763	OR51B5	olfactory receptor family 51 subfamily B member 5	-1.0271	2.81931	-4.72699	0.00199691	0.0606145	-1.05042
55512	SMPD3	sphingomyelin phosphodiesterase 3	1.20401	2.22067	4.72539	0.0020007	0.0606145	-0.989713
5733	PTGER3	prostaglandin E receptor 3	2.83904	-1.02527	4.7235	0.00200521	0.0606145	-1.03719
64754	SMYD3	SET and MYND domain containing 3	-0.629483	4.84922	-4.71941	0.00201497	0.0606145	-1.31182
3382	ICA1	islet cell autoantigen 1	1.20583	3.5317	4.72515	0.00201914	0.0606145	-1.13522
2149	F2R	coagulation factor II thrombin receptor	-0.831758	3.95029	-4.71331	0.00202967	0.0606145	-1.20107
388524	RPSAP58	ribosomal protein SA pseudogene 58	-0.502556	6.51921	-4.71267	0.0020312	0.0606145	-1.50367
79987	SVEP1	sushi, von Willebrand factor type A, EGF and pentraxin domain containing 1	1.90887	-0.102496	4.70907	0.00203992	0.0606145	-0.938632
8507	ENC1	ectodermal-neural cortex 1	-0.810897	6.66767	-4.72551	0.00204013	0.0606145	-1.50676
200373	CFAP221	cilia and flagella associated protein 221	1.24721	0.926219	4.70745	0.00204387	0.0606145	-0.9257
4615	MYD88	MYD88 innate immune signal transduction adaptor	-0.748582	4.72533	-4.70558	0.00204843	0.0606145	-1.31185
124930	ANKRD13B	ankyrin repeat domain 13B	-0.856447	5.06105	-4.70856	0.00204892	0.0606145	-1.35346
10412	NSA2	NSA2 ribosome biogenesis factor	-0.476415	6.42306	-4.70352	0.00205345	0.0606145	-1.50905
2184	FAH	fumarylacetoacetate hydrolase	0.572371	4.88193	4.70048	0.00206092	0.0606145	-1.3397
3646	EIF3E	eukaryotic translation initiation factor 3 subunit E	-0.699083	9.32535	-4.70199	0.00206132	0.0606145	-1.51359
7006	TEC	tec protein tyrosine kinase	2.3674	-1.0566	4.70009	0.00206188	0.0606145	-1.04875
4074	M6PR	mannose-6-phosphate receptor, cation dependent	0.557583	5.46102	4.69831	0.00206626	0.0606145	-1.41658
105377819	NA	NA	1.24337	3.0379	4.7022	0.00206626	0.0606145	-1.10343
5291	PIK3CB	phosphatidylinositol-4,5-bisphosphate 3-kinase catalytic subunit beta	0.584598	6.16096	4.69577	0.00207252	0.0606754	-1.49509
6623	SNCG	synuclein gamma	1.6681	4.54273	4.72268	0.00208591	0.0608498	-1.27755
171024	SYNPO2	synaptopodin 2	2.35451	0.213072	4.69701	0.00208685	0.0608498	-0.946528
374887	YJEFN3	YjeF N-terminal domain containing 3	-1.17199	4.8428	-4.70801	0.00210208	0.0610724	-1.33952
729438	CASTOR2	cytosolic arginine sensor for mTORC1 subunit 2	0.597615	6.18829	4.68358	0.0021029	0.0610724	-1.51303
2494	NR5A2	nuclear receptor subfamily 5 group A member 2	-0.71477	5.7157	-4.68017	0.00211147	0.061199	-1.46917
85028	SNHG12	small nucleolar RNA host gene 12	-0.804215	4.13071	-4.67254	0.00213083	0.0613542	-1.27539
101060264	FOXP4-AS1	FOXP4 antisense RNA 1	-2.02269	-0.140559	-4.6716	0.00213321	0.0613542	-0.98003
114134	SLC2A13	solute carrier family 2 member 13	1.02602	3.47011	4.67131	0.00213396	0.0613542	-1.19079
100129387	GABPB1-AS1	GABPB1 antisense RNA 1	-0.707195	3.60411	-4.67084	0.00213515	0.0613542	-1.21222
79657	RPAP3	RNA polymerase II associated protein 3	0.554838	6.12007	4.66975	0.00213795	0.0613542	-1.5252
374383	NCR3LG1	natural killer cell cytotoxicity receptor 3 ligand 1	-0.718853	6.27442	-4.66979	0.00214585	0.0614595	-1.54069
25977	NECAP1	NECAP endocytosis associated 1	0.592466	6.01272	4.66003	0.00216297	0.0618277	-1.52678
257019	FRMD3	FERM domain containing 3	-1.32413	1.06153	-4.65778	0.00216881	0.0618729	-0.987063
2731	GLDC	glycine decarboxylase	-1.71575	0.383741	-4.654	0.00217864	0.0620315	-0.979556
814	CAMK4	calcium/calmodulin dependent protein kinase IV	1.76646	1.46939	4.65927	0.00218292	0.0620316	-1.00723
79134	TMEM185B	transmembrane protein 185B	-0.726102	4.48988	-4.64814	0.002194	0.0622249	-1.35386
4133	MAP2	microtubule associated protein 2	-0.871251	3.79239	-4.6329	0.00223453	0.0632506	-1.28179
25840	METTL7A	methyltransferase like 7A	1.96967	6.83141	4.65885	0.00224916	0.063541	-1.58245
57587	CFAP97	cilia and flagella associated protein 97	-0.499333	6.69612	-4.62485	0.00225626	0.0636179	-1.62746
55970	GNG12	G protein subunit gamma 12	0.607654	6.01663	4.62232	0.00226313	0.0636877	-1.57562
3955	LFNG	LFNG O-fucosylpeptide 3-beta-N-acetylglucosaminyltransferase	-2.27314	3.99446	-4.65137	0.00226918	0.0637346	-1.28584
10140	TOB1	transducer of ERBB2, 1	0.872016	6.29672	4.63692	0.00227856	0.0638744	-1.59574
11328	FKBP9	FKBP prolyl isomerase 9	1.74047	4.60608	4.64608	0.00228347	0.0638887	-1.3803
55205	ZNF532	zinc finger protein 532	-0.628688	5.70143	-4.61283	0.00228914	0.0639241	-1.55526
140465	MYL6B	myosin light chain 6B	0.590855	5.99842	4.61107	0.00229401	0.0639372	-1.58868
56124	PCDHB12	protocadherin beta 12	-1.44676	1.74353	-4.60792	0.00230274	0.0640142	-1.08605
10436	EMG1	EMG1 N1-specific pseudouridine methyltransferase	0.524119	5.63193	4.60688	0.00230561	0.0640142	-1.55489
5094	PCBP2	poly(rC) binding protein 2	0.442729	9.10351	4.60504	0.00231074	0.0640142	-1.64381
414	ARSD	arylsulfatase D	-0.632003	4.89126	-4.60373	0.0023144	0.0640142	-1.46501
11171	STRAP	serine/threonine kinase receptor associated protein	0.491281	7.66473	4.59649	0.00233469	0.0644525	-1.68249
51071	DERA	deoxyribose-phosphate aldolase	1.09612	3.93963	4.59357	0.00236328	0.0650693	-1.35293
4643	MYO1E	myosin IE	-1.26204	5.81391	-4.61623	0.00236599	0.0650693	-1.57938
100505797	LOC100505797	myosin heavy chain IB-like	-2.32541	-0.259596	-4.58173	0.00237672	0.0652407	-1.08424
57291	DANCR	differentiation antagonizing non-protein coding RNA	-0.995703	5.13317	-4.59828	0.00238629	0.0653289	-1.5164
90362	FAM110B	family with sequence similarity 110 member B	-0.641152	7.82887	-4.57749	0.00238893	0.0653289	-1.7056
51302	CYP39A1	cytochrome P450 family 39 subfamily A member 1	-0.967218	3.05249	-4.57573	0.00239402	0.0653451	-1.26334
9435	CHST2	carbohydrate sulfotransferase 2	2.11266	1.99823	4.59903	0.00241501	0.0657944	-1.13125
6660	SOX5	SRY-box transcription factor 5	0.858421	2.78402	4.56275	0.00243195	0.0660266	-1.2496
2012	EMP1	epithelial membrane protein 1	1.45427	1.86761	4.56252	0.00243263	0.0660266	-1.14945
146754	DNAH2	dynein axonemal heavy chain 2	-1.45647	1.69378	-4.56083	0.00243761	0.0660384	-1.13882
253782	CERS6	ceramide synthase 6	-0.712968	6.39105	-4.56188	0.00245405	0.066194	-1.69307
65059	RAPH1	Ras association (RalGDS/AF-6) and pleckstrin homology domains 1	0.509303	6.16105	4.55324	0.00246016	0.066194	-1.68051
25948	KBTBD2	kelch repeat and BTB domain containing 2	0.513852	6.21843	4.55309	0.00246061	0.066194	-1.68587
646588	LOC646588	uncharacterized LOC646588	2.33019	-1.45428	4.54896	0.00247298	0.066194	-1.24524
2582	GALE	UDP-galactose-4-epimerase	0.687006	5.16922	4.54838	0.00247473	0.066194	-1.57127
27242	TNFRSF21	TNF receptor superfamily member 21	-0.618031	7.32668	-4.54831	0.00247493	0.066194	-1.74514
65055	REEP1	receptor accessory protein 1	1.53214	0.301819	4.5482	0.00247527	0.066194	-1.09669
2619	GAS1	growth arrest specific 1	2.29929	-0.708862	4.54661	0.00248004	0.0661997	-1.15578
5036	PA2G4	proliferation-associated 2G4	0.855122	8.75369	4.56424	0.00248586	0.0662332	-1.72215
1297	COL9A1	collagen type IX alpha 1 chain	2.96914	-1.64155	4.53737	0.00250804	0.066702	-1.3068
84343	HPS3	HPS3 biogenesis of lysosomal organelles complex 2 subunit 1	0.60154	5.8978	4.53258	0.00252269	0.0668988	-1.6803
767	CA8	carbonic anhydrase 8	2.80665	1.26123	4.56193	0.00252466	0.0668988	-1.11769
6505	SLC1A1	solute carrier family 1 member 1	2.60439	1.77763	4.55547	0.0025443	0.0672663	-1.1541
338799	LINC01089	long intergenic non-protein coding RNA 1089	-0.916312	3.15438	-4.52367	0.0025502	0.0672663	-1.341
2288	FKBP4	FKBP prolyl isomerase 4	0.487928	8.17713	4.52296	0.00255242	0.0672663	-1.77188
84650	EBPL	EBP like	-0.486497	5.7622	-4.52099	0.00255853	0.0673051	-1.68302
649	BMP1	bone morphogenetic protein 1	-0.777469	5.19508	-4.51874	0.00256866	0.0674494	-1.61411
7138	TNNT1	troponin T1, slow skeletal type	1.77119	4.26295	4.54557	0.00257471	0.0674862	-1.46254
101927759	LOC101927759	uncharacterized LOC101927759	-1.36814	1.386	-4.50903	0.00259611	0.0678414	-1.17908
9958	USP15	ubiquitin specific peptidase 15	0.505402	5.85007	4.50856	0.0025976	0.0678414	-1.70766
9812	DELE1	DAP3 binding cell death enhancer 1	-0.522865	6.43665	-4.50311	0.00261493	0.0681712	-1.76981
908	CCT6A	chaperonin containing TCP1 subunit 6A	0.714423	8.92303	4.50656	0.00262548	0.0682481	-1.78267
5898	RALA	RAS like proto-oncogene A	0.489881	5.97198	4.49926	0.00262728	0.0682481	-1.73306
84790	TUBA1C	tubulin alpha 1c	0.498136	7.61187	4.49487	0.00264138	0.0684919	-1.81581
5879	RAC1	Rac family small GTPase 1	0.550868	8.01988	4.49274	0.00264827	0.0685114	-1.81408
134957	STXBP5	syntaxin binding protein 5	-0.735422	6.19556	-4.49767	0.00265407	0.0685114	-1.76052
55812	SPATA7	spermatogenesis associated 7	-1.08314	2.48516	-4.48946	0.00265892	0.0685114	-1.30737
23314	SATB2	SATB homeobox 2	0.787555	4.21629	4.48882	0.002661	0.0685114	-1.52006
65108	MARCKSL1	MARCKS like 1	-0.79492	8.34081	-4.50309	0.00267582	0.0687362	-1.8111
132946	ARL9	ADP ribosylation factor like GTPase 9	-1.64033	1.23506	-4.48325	0.0026792	0.0687362	-1.19592
100507032	TMCC1-AS1	TMCC1 antisense RNA 1 (head to head)	-1.37956	1.61252	-4.47835	0.00269532	0.0689271	-1.23305
6202	RPS8	ribosomal protein S8	-0.767789	10.279	-4.4878	0.00269614	0.0689271	-1.76911
83989	FAM172A	family with sequence similarity 172 member A	-0.463097	6.00347	-4.4638	0.00274381	0.069923	-1.78418
220441	RNF152	ring finger protein 152	2.62282	0.697527	4.48458	0.00274597	0.069923	-1.18718
154865	IQUB	IQ motif and ubiquitin domain containing	1.75853	-0.395127	4.4621	0.00274954	0.069923	-1.21325
57670	KIAA1549	KIAA1549	-0.484302	5.73992	-4.45722	0.00276604	0.0702197	-1.7641
53353	LRP1B	LDL receptor related protein 1B	-1.11475	2.83089	-4.44923	0.00279332	0.0707885	-1.39584
9601	PDIA4	protein disulfide isomerase family A member 4	0.775932	9.439	4.4594	0.00280606	0.0709466	-1.83661
84059	ADGRV1	adhesion G protein-coupled receptor V1	1.53902	1.35333	4.44411	0.00281097	0.0709466	-1.25077
8492	PRSS12	serine protease 12	1.32943	2.00989	4.44317	0.00281422	0.0709466	-1.3106
55297	CCDC91	coiled-coil domain containing 91	0.540851	5.8153	4.43681	0.00283632	0.0712411	-1.79777
5315	PKM	pyruvate kinase M1/2	0.452148	9.50647	4.4364	0.00283776	0.0712411	-1.85319
644353	ZCCHC18	zinc finger CCHC-type containing 18	-1.51766	0.512462	-4.43558	0.00284062	0.0712411	-1.22464
2188	FANCF	FA complementation group F	-0.643018	5.2274	-4.43294	0.00284988	0.0713269	-1.73104
694	BTG1	BTG anti-proliferation factor 1	0.588102	8.51731	4.4305	0.00285843	0.0713269	-1.887
400110	ANKRD20A19P	ankyrin repeat domain 20 family member A19, pseudogene	2.21347	1.81208	4.45721	0.0028648	0.0713269	-1.28401
57228	SMAGP	small cell adhesion glycoprotein	0.779103	3.82034	4.4277	0.00286831	0.0713269	-1.54732
100093630	SNHG8	small nucleolar RNA host gene 8	-0.791008	6.88487	-4.44176	0.0028838	0.0713269	-1.88884
23041	MON2	MON2 homolog, regulator of endosome-to-Golgi trafficking	0.651821	6.15001	4.42241	0.00288708	0.0713269	-1.84952
100499227	USP2-AS1	USP2 antisense RNA 1 (head to head)	-1.42316	1.20463	-4.42231	0.00288743	0.0713269	-1.26962
1123	CHN1	chimerin 1	-2.67931	2.12956	-4.45062	0.00288781	0.0713269	-1.30856
1543	CYP1A1	cytochrome P450 family 1 subfamily A member 1	1.95091	3.84939	4.4505	0.00288824	0.0713269	-1.52493
148808	MFSD4A	major facilitator superfamily domain containing 4A	-0.833512	4.52476	-4.41305	0.00292061	0.0720038	-1.66074
4774	NFIA	nuclear factor I A	-0.624633	5.51877	-4.40749	0.00294071	0.0722439	-1.8019
57530	CGN	cingulin	0.781277	6.55001	4.42346	0.00294526	0.0722439	-1.89316
5364	PLXNB1	plexin B1	-0.512886	6.52675	-4.40585	0.00294668	0.0722439	-1.90465
100129434	LOC100129434	uncharacterized LOC100129434	0.869655	2.95177	4.40401	0.00295337	0.0722439	-1.46846
90871	DMAC1	distal membrane arm assembly complex 1	-0.505505	5.38259	-4.40289	0.00295746	0.0722439	-1.7919
10133	OPTN	optineurin	3.34934	-0.623579	4.42029	0.00296055	0.0722439	-1.31403
388591	RNF207	ring finger protein 207	-0.844754	4.46358	-4.39993	0.00296833	0.0722439	-1.66921
2977	GUCY1A2	guanylate cyclase 1 soluble subunit alpha 2	-1.10489	7.72869	-4.42753	0.00297015	0.0722439	-1.92596
341	APOC1	apolipoprotein C1	-0.932397	3.25377	-4.39526	0.0029855	0.0724958	-1.51611
54453	RIN2	Ras and Rab interactor 2	-1.42747	4.46716	-4.41948	0.00299945	0.072566	-1.66058
8718	TNFRSF25	TNF receptor superfamily member 25	-0.92313	4.10521	-4.39245	0.00300129	0.072566	-1.63134
23373	CRTC1	CREB regulated transcription coactivator 1	-1.28355	2.67389	-4.39493	0.0030095	0.072566	-1.44993
54619	CCNJ	cyclin J	-0.588929	4.89409	-4.38791	0.00301279	0.072566	-1.74645
54502	RBM47	RNA binding motif protein 47	0.968451	2.34171	4.38671	0.00301725	0.072566	-1.421
5908	RAP1B	RAP1B, member of RAS oncogene family	0.537907	5.10104	4.38641	0.00301838	0.072566	-1.77583
4886	NPY1R	neuropeptide Y receptor Y1	4.04698	-2.1284	4.40136	0.00303007	0.0726373	-1.46385
51320	MEX3C	mex-3 RNA binding family member C	-0.430045	6.99127	-4.38295	0.00303135	0.0726373	-1.95861
3371	TNC	tenascin C	-0.753254	9.43505	-4.3931	0.00304366	0.0728121	-1.92437
79868	ALG13	ALG13 UDP-N-acetylglucosaminyltransferase subunit	-0.520259	5.11099	-4.37742	0.00305216	0.0728497	-1.78996
6128	RPL6	ribosomal protein L6	-0.620158	10.4192	-4.37661	0.00305526	0.0728497	-1.90307
29946	SERTAD3	SERTA domain containing 3	0.660796	3.89289	4.37469	0.00306252	0.072903	-1.6266
26999	CYFIP2	cytoplasmic FMR1 interacting protein 2	1.31007	0.949327	4.37268	0.00307018	0.0729658	-1.31409
5165	PDK3	pyruvate dehydrogenase kinase 3	0.863497	5.71195	4.38655	0.00308175	0.0730082	-1.8627
79712	GTDC1	glycosyltransferase like domain containing 1	-0.672587	4.50507	-4.36955	0.00308212	0.0730082	-1.7166
79679	VTCN1	V-set domain containing T cell activation inhibitor 1	3.73923	-0.668206	4.39592	0.00308705	0.0730082	-1.35872
144577	C12orf66	chromosome 12 open reading frame 66	0.835087	3.11671	4.36499	0.00309962	0.0731863	-1.53841
7316	UBC	ubiquitin C	0.546363	9.79496	4.3572	0.00312972	0.0737733	-1.94934
54941	RNF125	ring finger protein 125	-0.741232	5.13036	-4.35594	0.00313464	0.0737733	-1.81888
2925	GRPR	gastrin releasing peptide receptor	-2.11757	-0.259003	-4.35277	0.00314703	0.0738353	-1.32572
55614	KIF16B	kinesin family member 16B	0.787186	3.81707	4.35237	0.0031486	0.0738353	-1.64454
81796	SLCO5A1	solute carrier organic anion transporter family member 5A1	-0.629894	4.29096	-4.35136	0.00315253	0.0738353	-1.71156
7903	ST8SIA4	ST8 alpha-N-acetyl-neuraminide alpha-2,8-sialyltransferase 4	1.63368	1.18311	4.3463	0.00317602	0.0741065	-1.35662
3053	SERPIND1	serpin family D member 1	-2.49281	-0.911412	-4.34526	0.00317653	0.0741065	-1.37916
133308	SLC9B2	solute carrier family 9 member B2	-0.973163	4.64335	-4.35772	0.00317942	0.0741065	-1.75907
51026	GOLT1B	golgi transport 1B	0.791665	5.85968	4.35225	0.00319336	0.0743121	-1.92067
494470	RNF165	ring finger protein 165	-0.867716	2.05833	-4.33292	0.00322573	0.0749453	-1.46108
5295	PIK3R1	phosphoinositide-3-kinase regulatory subunit 1	-0.859	7.07453	-4.35719	0.0032323	0.074978	-2.01322
23164	MPRIP	myosin phosphatase Rho interacting protein	-0.472024	7.5543	-4.32788	0.00324607	0.0751774	-2.03873
84450	ZNF512	zinc finger protein 512	0.613388	4.87359	4.32213	0.00326943	0.0755395	-1.82928
64599	GIGYF1	GRB10 interacting GYF protein 1	-0.667896	7.37253	-4.32728	0.00327358	0.0755395	-2.04339
30001	ERO1A	endoplasmic reticulum oxidoreductase 1 alpha	0.728173	4.94008	4.3202	0.00327732	0.0755395	-1.83953
26115	TANC2	tetratricopeptide repeat, ankyrin repeat and coiled-coil containing 2	0.958699	2.87701	4.31846	0.00328444	0.0755838	-1.56843
1010	CDH12	cadherin 12	-3.16625	0.411849	-4.33845	0.0033128	0.0760083	-1.35682
376940	ZC3H6	zinc finger CCCH-type containing 6	0.605367	5.10723	4.31081	0.00331596	0.0760083	-1.87615
144486	CEP83-DT	CEP83 divergent transcript	1.24056	1.08444	4.30971	0.00332054	0.0760083	-1.39812
54550	NECAB2	N-terminal EF-hand calcium binding protein 2	-1.27316	1.4558	-4.30768	0.00332894	0.0760083	-1.42915
8927	BSN	bassoon presynaptic cytomatrix protein	-0.978754	5.0186	-4.32504	0.00332906	0.0760083	-1.85707
92092	ZC3HAV1L	zinc finger CCCH-type containing, antiviral 1 like	-0.69793	4.34122	-4.30493	0.00334043	0.0761482	-1.77898
27127	SMC1B	structural maintenance of chromosomes 1B	1.18002	4.23271	4.31764	0.00336984	0.0765049	-1.75805
374907	B3GNT8	UDP-GlcNAc:betaGal beta-1,3-N-acetylglucosaminyltransferase 8	-1.6938	-0.556396	-4.29628	0.00337675	0.0765049	-1.39719
8476	CDC42BPA	CDC42 binding protein kinase alpha	-0.602546	7.62971	-4.29654	0.00337938	0.0765049	-2.08066
131870	NUDT16	nudix hydrolase 16	-0.495689	7.0017	-4.29543	0.00338036	0.0765049	-2.07565
84284	NTPCR	nucleoside-triphosphatase, cancer-related	-0.425264	6.03765	-4.29494	0.00338242	0.0765049	-2.01251
115416	MALSU1	mitochondrial assembly of ribosomal large subunit 1	0.620173	4.4442	4.29167	0.00339631	0.0766996	-1.81063
285598	ARL10	ADP ribosylation factor like GTPase 10	-0.760042	3.63922	-4.28977	0.00340438	0.0767624	-1.70429
490	ATP2B1	ATPase plasma membrane Ca2+ transporting 1	0.554719	7.63648	4.28276	0.00343445	0.0773203	-2.09808
7062	TCHH	trichohyalin	-1.66542	0.138461	-4.27818	0.00345422	0.0776392	-1.40086
93210	PGAP3	post-GPI attachment to proteins phospholipase 3	-0.649312	3.78223	-4.27556	0.0034656	0.0776392	-1.74267
904	CCNT1	cyclin T1	0.55388	7.28129	4.27461	0.0034697	0.0776392	-2.10806
10563	CXCL13	C-X-C motif chemokine ligand 13	3.0878	-1.44049	4.28028	0.00347	0.0776392	-1.52409
79020	C7orf25	chromosome 7 open reading frame 25	0.673455	4.44436	4.27008	0.00348949	0.077877	-1.83858
143872	ARHGAP42	Rho GTPase activating protein 42	-0.758648	3.893	-4.26966	0.00349135	0.077877	-1.76446
387751	GVINP1	GTPase, very large interferon inducible pseudogene 1	-1.42559	0.927178	-4.26764	0.00350019	0.0779381	-1.43828
5813	PURA	purine rich element binding protein A	-0.477505	5.45883	-4.26659	0.00350483	0.0779381	-1.98331
55573	CDV3	CDV3 homolog	0.441004	8.46623	4.26177	0.00352613	0.0781823	-2.11416
10123	ARL4C	ADP ribosylation factor like GTPase 4C	2.06042	1.10992	4.27688	0.00353362	0.0781823	-1.44427
2820	GPD2	glycerol-3-phosphate dehydrogenase 2	0.720084	5.70066	4.26485	0.00353771	0.0781823	-2.01634
92922	CCDC102A	coiled-coil domain containing 102A	-1.70526	0.966027	-4.25968	0.00354142	0.0781823	-1.44834
4857	NOVA1	NOVA alternative splicing regulator 1	0.646783	3.91842	4.25803	0.00354273	0.0781823	-1.78313
10500	SEMA6C	semaphorin 6C	-1.08596	3.60434	-4.26117	0.00355579	0.0783514	-1.73897
5046	PCSK6	proprotein convertase subtilisin/kexin type 6	-0.652766	5.03575	-4.24903	0.00358308	0.0788333	-1.94945
6527	SLC5A4	solute carrier family 5 member 4	2.12825	-1.12007	4.24676	0.00359334	0.0789392	-1.49487
115201	ATG4A	autophagy related 4A cysteine peptidase	0.814176	3.64014	4.2408	0.0036204	0.0794137	-1.7671
2562	GABRB3	gamma-aminobutyric acid type A receptor subunit beta3	-0.753589	4.85733	-4.23838	0.00363144	0.0795357	-1.93826
7289	TULP3	TUB like protein 3	0.533935	6.02785	4.23713	0.00363718	0.0795415	-2.08708
400451	FAM174B	family with sequence similarity 174 member B	-0.575528	5.20334	-4.23586	0.00364299	0.0795487	-1.9905
53905	DUOX1	dual oxidase 1	-1.36067	0.122811	-4.23051	0.00366765	0.079967	-1.45565
6617	SNAPC1	small nuclear RNA activating complex polypeptide 1	-0.647088	4.74687	-4.22871	0.00367599	0.0800287	-1.93728
10090	UST	uronyl 2-sulfotransferase	1.9785	0.340326	4.22508	0.00370463	0.0803419	-1.4655
51157	ZNF580	zinc finger protein 580	-0.833621	3.91729	-4.22178	0.00370828	0.0803419	-1.83028
93099	DMKN	dermokine	1.23928	2.30934	4.22177	0.0037123	0.0803419	-1.6236
60412	EXOC4	exocyst complex component 4	-0.549334	6.63537	-4.22038	0.00371487	0.0803419	-2.16012
55726	INTS13	integrator complex subunit 13	0.479348	6.30133	4.2197	0.00371805	0.0803419	-2.13675
90427	BMF	Bcl2 modifying factor	-0.424781	7.64857	-4.21706	0.00373047	0.0804906	-2.18781
79752	ZFAND1	zinc finger AN1-type containing 1	-0.508756	6.90418	-4.21277	0.00375075	0.0806289	-2.18394
221895	JAZF1	JAZF zinc finger 1	1.38917	1.82825	4.21376	0.00375232	0.0806289	-1.57846
8662	EIF3B	eukaryotic translation initiation factor 3 subunit B	0.52887	8.15068	4.21218	0.00375354	0.0806289	-2.18726
63027	SLC22A23	solute carrier family 22 member 23	-0.58105	4.17869	-4.21092	0.00375953	0.0806383	-1.88231
9170	LPAR2	lysophosphatidic acid receptor 2	-1.30765	3.49779	-4.22105	0.00378986	0.0811689	-1.7837
100147773	TMCO1-AS1	TMCO1 antisense RNA 1	0.951014	1.59554	4.19681	0.00382726	0.0818117	-1.5833
3397	ID1	inhibitor of DNA binding 1, HLH protein	2.66677	3.06376	4.21948	0.00383997	0.0818117	-1.70557
167127	UGT3A2	UDP glycosyltransferase family 3 member A2	3.4924	-1.87435	4.20374	0.00384416	0.0818117	-1.64061
145853	C15orf61	chromosome 15 open reading frame 61	-1.04641	2.04439	-4.19332	0.00384419	0.0818117	-1.63455
9050	PSTPIP2	proline-serine-threonine phosphatase interacting protein 2	-0.679985	4.95561	-4.19253	0.00384804	0.0818117	-2.01422
27345	KCNMB4	potassium calcium-activated channel subfamily M regulatory beta subunit 4	1.15648	3.85451	4.20634	0.0038605	0.0819566	-1.85177
3299	HSF4	heat shock transcription factor 4	-0.823801	4.96678	-4.19217	0.00387802	0.0822084	-2.01965
115286	SLC25A26	solute carrier family 25 member 26	-0.734431	3.87732	-4.18491	0.00388542	0.0822316	-1.87483
56122	PCDHB14	protocadherin beta 14	-0.986774	3.17908	-4.18314	0.00389416	0.0822316	-1.78224
6627	SNRPA1	small nuclear ribonucleoprotein polypeptide A'	0.561566	5.6591	4.18274	0.0038961	0.0822316	-2.11933
9411	ARHGAP29	Rho GTPase activating protein 29	0.583497	4.95387	4.17936	0.00391284	0.0823727	-2.03165
23038	WDTC1	WD and tetratricopeptide repeats 1	0.409241	6.31672	4.1787	0.00391612	0.0823727	-2.19449
115290	FBXO17	F-box protein 17	-0.821992	3.33006	-4.17776	0.00392082	0.0823727	-1.81049
389337	ARHGEF37	Rho guanine nucleotide exchange factor 37	0.531664	6.29191	4.17682	0.00392548	0.0823727	-2.19355
10059	DNM1L	dynamin 1 like	0.441371	7.39274	4.17419	0.00393863	0.0824647	-2.24619
6297	SALL2	spalt like transcription factor 2	1.69987	1.67075	4.18737	0.00394504	0.0824647	-1.6023
4744	NEFH	neurofilament heavy	2.24127	-1.36046	4.17254	0.0039469	0.0824647	-1.59466
55336	FBXL8	F-box and leucine rich repeat protein 8	-1.56346	2.5225	-4.18744	0.00395338	0.0824814	-1.70231
64432	MRPS25	mitochondrial ribosomal protein S25	-0.557828	7.61014	-4.17004	0.00395944	0.0824892	-2.25164
151636	DTX3L	deltex E3 ubiquitin ligase 3L	-0.903148	6.25501	-4.18461	0.00401145	0.0834395	-2.19722
7625	ZNF74	zinc finger protein 74	-0.641451	4.8231	-4.15878	0.00401654	0.0834395	-2.04173
219902	TLCD5	TLC domain containing 5	-0.694983	3.74081	-4.15346	0.00404382	0.0837955	-1.89851
1345	COX6C	cytochrome c oxidase subunit 6C	0.460107	7.59785	4.15239	0.00404932	0.0837955	-2.27574
29068	ZBTB44	zinc finger and BTB domain containing 44	-0.494633	7.61535	-4.15207	0.00405099	0.0837955	-2.27638
63951	DMRTA1	DMRT like family A1	1.92242	-0.687682	4.15041	0.00405953	0.0838527	-1.56418
83695	RHNO1	RAD9-HUS1-RAD1 interacting nuclear orphan 1	0.80487	5.69514	4.16082	0.0040836	0.0841093	-2.16326
6579	SLCO1A2	solute carrier organic anion transporter family member 1A2	1.34551	0.428276	4.14535	0.00408578	0.0841093	-1.56185
55784	MCTP2	multiple C2 and transmembrane domain containing 2	0.839738	2.41074	4.14427	0.00409143	0.0841093	-1.74035
23468	CBX5	chromobox 5	0.92711	9.35183	4.16818	0.00409512	0.0841093	-2.23906
91464	ISX	intestine specific homeobox	-3.07211	-2.4494	-4.13994	0.00411409	0.0841849	-1.72673
94	ACVRL1	activin A receptor like type 1	3.11036	-1.85717	4.14173	0.00411817	0.0841849	-1.69667
11103	KRR1	KRR1 small subunit processome component homolog	0.447878	5.79606	4.13784	0.00412509	0.0841849	-2.19782
9723	SEMA3E	semaphorin 3E	1.21177	0.89859	4.13754	0.00412665	0.0841849	-1.59605
11342	RNF13	ring finger protein 13	-0.460104	5.98163	-4.13733	0.00412779	0.0841849	-2.2198
23401	FRAT2	FRAT regulator of WNT signaling pathway 2	-0.641537	4.68767	-4.13443	0.00414305	0.0843777	-2.05571
55711	FAR2	fatty acyl-CoA reductase 2	0.963707	4.80385	4.14889	0.00415056	0.0844037	-2.06123
55652	SLC48A1	solute carrier family 48 member 1	0.905751	4.59345	4.14186	0.00415595	0.0844037	-2.03654
398	ARHGDIG	Rho GDP dissociation inhibitor gamma	-1.49802	3.79581	-4.15459	0.00416577	0.0844849	-1.9147
51127	TRIM17	tripartite motif containing 17	-1.20239	1.06226	-4.12685	0.00418335	0.084723	-1.62158
59338	PLEKHA1	pleckstrin homology domain containing A1	0.501809	5.25652	4.12436	0.00419668	0.0848746	-2.14809
3418	IDH2	isocitrate dehydrogenase (NADP(+)) 2	0.648659	6.04262	4.12435	0.00420954	0.0849877	-2.24244
220164	DOK6	docking protein 6	-0.508473	7.19578	-4.12114	0.00421398	0.0849877	-2.31695
146857	SLFN13	schlafen family member 13	3.04991	-1.87027	4.11887	0.00423381	0.0850913	-1.7184
377677	CA13	carbonic anhydrase 13	-2.07992	1.41186	-4.13898	0.00423748	0.0850913	-1.63971
22888	UBOX5	U-box domain containing 5	0.65163	3.27405	4.11605	0.0042415	0.0850913	-1.88586
98	ACYP2	acylphosphatase 2	-1.11225	1.35158	-4.11585	0.00424255	0.0850913	-1.66099
134829	CLVS2	clavesin 2	3.20173	-1.80892	4.11738	0.00426355	0.0851294	-1.719
2310	FOXO3B	forkhead box O3B	-0.6787	4.03266	-4.11098	0.0042691	0.0851294	-1.99529
100775104	KLHL7-DT	KLHL7 divergent transcript	1.43516	0.0798796	4.11067	0.00427075	0.0851294	-1.59413
9910	RABGAP1L	RAB GTPase activating protein 1 like	-0.507949	5.49235	-4.10956	0.00427682	0.0851294	-2.19985
27132	CPNE7	copine 7	-1.00367	6.79629	-4.13236	0.00428427	0.0851294	-2.30298
10974	ADIRF	adipogenesis regulatory factor	2.85181	0.710979	4.13206	0.00428586	0.0851294	-1.59784
56890	MDM1	Mdm1 nuclear protein	0.644278	4.26198	4.10617	0.00429541	0.0851294	-2.03306
23559	WBP1	WW domain binding protein 1	-1.11879	2.10386	-4.10616	0.00429549	0.0851294	-1.7523
768211	RELL1	RELT like 1	1.06062	3.8563	4.11749	0.00429721	0.0851294	-1.96751
23037	PDZD2	PDZ domain containing 2	1.47638	0.81214	4.10398	0.00430748	0.0852166	-1.62938
5583	PRKCH	protein kinase C eta	1.96498	0.718606	4.10987	0.00431953	0.0853385	-1.61885
6201	RPS7	ribosomal protein S7	-0.421659	9.18861	-4.09761	0.00434277	0.0856813	-2.31964
4237	MFAP2	microfibril associated protein 2	-0.857678	2.85152	-4.09649	0.00434901	0.085688	-1.85702
6235	RPS29	ribosomal protein S29	-0.841571	8.08171	-4.11717	0.0043673	0.0859316	-2.3388
79695	GALNT12	polypeptide N-acetylgalactosaminyltransferase 12	1.8217	-1.15959	4.08914	0.00439021	0.0862655	-1.65743
116931	MED12L	mediator complex subunit 12L	0.751908	4.38513	4.08586	0.00440868	0.0864042	-2.07659
9256	TSPOAP1	TSPO associated protein 1	-0.749289	5.54016	-4.09034	0.00441555	0.0864042	-2.23439
10399	RACK1	receptor for activated C kinase 1	-0.80143	10.8598	-4.09838	0.00442531	0.0864042	-2.27709
1119	CHKA	choline kinase alpha	-0.475303	5.82439	-4.08291	0.0044254	0.0864042	-2.27684
5318	PKP2	plakophilin 2	1.72865	1.9368	4.09733	0.00443122	0.0864042	-1.74292
1153	CIRBP	cold inducible RNA binding protein	-0.432954	8.10508	-4.08077	0.00443758	0.0864042	-2.36802
7283	TUBG1	tubulin gamma 1	0.573227	6.41233	4.08054	0.00443892	0.0864042	-2.33462
6721	SREBF2	sterol regulatory element binding transcription factor 2	-0.760576	8.58718	-4.09469	0.00444615	0.0864291	-2.3523
89797	NAV2	neuron navigator 2	6.40149	0.556317	4.10137	0.00445559	0.0864967	-1.6518
2745	GLRX	glutaredoxin	1.53412	1.21345	4.07574	0.00447344	0.0867274	-1.69298
114876	OSBPL1A	oxysterol binding protein like 1A	-0.664561	6.07479	-4.07762	0.00448518	0.0867395	-2.31311
4940	OAS3	2'-5'-oligoadenylate synthetase 3	2.64485	-1.55741	4.07232	0.00448601	0.0867395	-1.72422
55188	RIC8B	RIC8 guanine nucleotide exchange factor B	-0.656514	4.44981	-4.0659	0.00452318	0.0871533	-2.11494
2893	GRIA4	glutamate ionotropic receptor AMPA type subunit 4	-2.57999	2.14157	-4.0885	0.00452895	0.0871533	-1.76309
100507650	RNF212B	ring finger protein 212B	1.28981	0.657295	4.0648	0.00452963	0.0871533	-1.6697
54438	GFOD1	glucose-fructose oxidoreductase domain containing 1	-0.424767	5.97547	-4.06426	0.00453275	0.0871533	-2.31955
5027	P2RX7	purinergic receptor P2X 7	1.71101	2.46937	4.08656	0.00454016	0.0871533	-1.82943
339487	ZBTB8OS	zinc finger and BTB domain containing 8 opposite strand	0.510352	4.76188	4.06243	0.00454342	0.0871533	-2.16429
59	ACTA2	actin alpha 2, smooth muscle	2.23294	-1.11106	4.05861	0.00456584	0.0873715	-1.69119
9349	RPL23	ribosomal protein L23	-0.643828	10.2128	-4.06329	0.00456683	0.0873715	-2.33828
10220	GDF11	growth differentiation factor 11	0.512478	6.09827	4.05683	0.00457632	0.087402	-2.34042
22882	ZHX2	zinc fingers and homeoboxes 2	-0.529945	5.91352	-4.05435	0.00459093	0.087402	-2.32546
11014	KDELR2	KDEL endoplasmic reticulum protein retention receptor 2	0.442062	8.04596	4.05432	0.00459111	0.087402	-2.40534
64761	PARP12	poly(ADP-ribose) polymerase family member 12	-0.607067	3.96109	-4.05409	0.0045925	0.087402	-2.06269
253558	LCLAT1	lysocardiolipin acyltransferase 1	-0.583429	5.2731	-4.05052	0.00461367	0.08769	-2.25122
221955	DAGLB	diacylglycerol lipase beta	0.655937	3.46298	4.04841	0.00462619	0.0877233	-2.0011
84769	MPV17L2	MPV17 mitochondrial inner membrane protein like 2	0.522798	4.49381	4.04755	0.00463137	0.0877233	-2.14646
57498	KIDINS220	kinase D interacting substrate 220	-0.4765	6.74354	-4.04718	0.00463355	0.0877233	-2.40382
11176	BAZ2A	bromodomain adjacent to zinc finger domain 2A	0.58557	8.97679	4.04624	0.00464381	0.0878031	-2.39665
103344926	LINCR-0002	uncharacterized LincR-0002	-2.37227	-0.888559	-4.04323	0.00465717	0.0879412	-1.69361
94015	TTYH2	tweety family member 2	-0.65582	4.66851	-4.04154	0.00466734	0.0879962	-2.17904
9805	SCRN1	secernin 1	0.523611	6.23039	4.04074	0.00467221	0.0879962	-2.37482
9120	SLC16A6	solute carrier family 16 member 6	0.676394	4.27426	4.03605	0.00470057	0.0883806	-2.12949
646851	FAM227A	family with sequence similarity 227 member A	-0.726948	4.73974	-4.03516	0.00470596	0.0883806	-2.1973
7706	TRIM25	tripartite motif containing 25	-0.435547	6.49518	-4.03435	0.00471087	0.0883806	-2.40668
126410	CYP4F22	cytochrome P450 family 4 subfamily F member 22	2.07621	1.20718	4.04836	0.00472974	0.0886201	-1.73048
79930	DOK3	docking protein 3	-1.33284	1.78357	-4.03093	0.00473903	0.0886797	-1.81002
127002	ATXN7L2	ataxin 7 like 2	-0.73612	3.34476	-4.0275	0.00475274	0.0888218	-2.01361
7404	UTY	ubiquitously transcribed tetratricopeptide repeat containing, Y-linked	0.606391	4.0809	4.0239	0.00477488	0.0891208	-2.11945
56342	PPAN	peter pan homolog	-2.80761	0.690293	-4.04522	0.00478549	0.0892042	-1.70109
29761	USP25	ubiquitin specific peptidase 25	-0.515092	4.72576	-4.02113	0.00479202	0.0892114	-2.21643
1376	CPT2	carnitine palmitoyltransferase 2	0.409807	6.00734	4.01692	0.00481819	0.089465	-2.38754
8406	SRPX	sushi repeat containing protein X-linked	2.88326	0.169182	4.03782	0.00483094	0.089465	-1.69789
81606	LBH	LBH regulator of WNT signaling pathway	-2.17864	1.12203	-4.03676	0.00483491	0.089465	-1.74477
6137	RPL13	ribosomal protein L13	-1.11312	10.0986	-4.03707	0.00483555	0.089465	-2.39365
56901	NDUFA4L2	NDUFA4 mitochondrial complex associated like 2	1.82105	2.30689	4.03693	0.00483645	0.089465	-1.87038
64283	ARHGEF28	Rho guanine nucleotide exchange factor 28	1.44025	1.5241	4.01456	0.00484792	0.0895166	-1.80154
50807	ASAP1	ArfGAP with SH3 domain, ankyrin repeat and PH domain 1	-0.574971	6.67888	-4.01212	0.00485156	0.0895166	-2.44832
285175	UNC80	unc-80 homolog, NALCN channel complex subunit	-1.46653	2.8061	-4.02756	0.0048668	0.0896838	-1.95084
8630	HSD17B6	hydroxysteroid 17-beta dehydrogenase 6	1.2053	0.680149	4.00531	0.00489113	0.0899866	-1.74483
10610	ST6GALNAC2	ST6 N-acetylgalactosaminide alpha-2,6-sialyltransferase 2	1.66642	-0.714573	4.0046	0.00489563	0.0899866	-1.72436
121642	ALKBH2	alkB homolog 2, alpha-ketoglutarate dependent dioxygenase	-0.571452	5.82128	-4.00247	0.00490911	0.0901204	-2.38633
11099	PTPN21	protein tyrosine phosphatase non-receptor type 21	-1.44214	1.39981	-3.99665	0.00495387	0.0907401	-1.81226
101928053	LOC101928053	uncharacterized LOC101928053	-2.54829	-2.16709	-3.99524	0.00495537	0.0907401	-1.85737
1047	CLGN	calmegin	1.01593	5.8356	4.01551	0.00497077	0.0909074	-2.38027
134549	SHROOM1	shroom family member 1	-0.69539	4.36691	-3.99058	0.0049854	0.0910242	-2.20542
873	CBR1	carbonyl reductase 1	0.673128	5.3697	3.99067	0.00498969	0.0910242	-2.34495
402483	LINC01000	long intergenic non-protein coding RNA 1000	-0.501058	5.53535	-3.98885	0.00499661	0.0910362	-2.3712
100506100	LOC100506100	uncharacterized LOC100506100	1.34958	1.50351	3.98258	0.00503744	0.0915181	-1.84012
55322	C5orf22	chromosome 5 open reading frame 22	0.442144	6.03744	3.98201	0.00504115	0.0915181	-2.43846
7280	TUBB2A	tubulin beta 2A class IIa	-1.07898	2.00838	-3.98095	0.00504811	0.0915181	-1.90504
23583	SMUG1	single-strand-selective monofunctional uracil-DNA glycosylase 1	0.512285	5.15965	3.9805	0.00505103	0.0915181	-2.33193
6875	TAF4B	TATA-box binding protein associated factor 4b	-0.588284	5.53194	-3.97997	0.00505458	0.0915181	-2.38224
140461	ASB8	ankyrin repeat and SOCS box containing 8	0.535717	5.15195	3.97517	0.00508618	0.0919004	-2.33799
93109	TMEM44	transmembrane protein 44	-0.715052	3.31627	-3.97484	0.00508835	0.0919004	-2.08108
28977	MRPL42	mitochondrial ribosomal protein L42	0.458239	7.40865	3.97276	0.00510213	0.0919474	-2.52378
64834	ELOVL1	ELOVL fatty acid elongase 1	0.406868	6.56351	3.97254	0.00510361	0.0919474	-2.49641
124540	MSI2	musashi RNA binding protein 2	-0.474932	7.11644	-3.97155	0.00511016	0.0919513	-2.52243
1462	VCAN	versican	2.30967	1.45014	3.99123	0.00512799	0.0921579	-1.82183
10102	TSFM	Ts translation elongation factor, mitochondrial	0.568949	5.95201	3.96546	0.00515077	0.0924528	-2.45093
3748	KCNC3	potassium voltage-gated channel subfamily C member 3	-0.845432	3.85787	-3.96375	0.00516229	0.0925452	-2.16916
2201	FBN2	fibrillin 2	2.01536	0.689254	3.97266	0.00518894	0.0927507	-1.78821
9721	GPRIN2	G protein regulated inducer of neurite outgrowth 2	1.03451	1.27016	3.95898	0.00519445	0.0927507	-1.85242
133746	JMY	junction mediating and regulatory protein, p53 cofactor	-0.513073	6.68797	-3.95764	0.00520348	0.0927507	-2.52472
6636	SNRPF	small nuclear ribonucleoprotein polypeptide F	0.659474	6.60223	3.96511	0.00521422	0.0927507	-2.51421
4193	MDM2	MDM2 proto-oncogene	0.678927	7.69325	3.96938	0.00521583	0.0927507	-2.53855
100316904	SAP25	Sin3A associated protein 25	-1.56621	0.663313	-3.95503	0.0052212	0.0927507	-1.80362
84641	MFSD14B	major facilitator superfamily domain containing 14B	0.390509	6.55052	3.95423	0.00522665	0.0927507	-2.52116
9227	LRAT	lecithin retinol acyltransferase	3.52092	-1.23633	3.96827	0.00522899	0.0927507	-1.83177
822	CAPG	capping actin protein, gelsolin like	1.19796	1.59033	3.95189	0.00524263	0.0927507	-1.8912
54534	MRPL50	mitochondrial ribosomal protein L50	-0.553186	5.36458	-3.95183	0.00524302	0.0927507	-2.39989
84541	KBTBD8	kelch repeat and BTB domain containing 8	1.15438	3.06018	3.96081	0.00524401	0.0927507	-2.06754
55258	THNSL2	threonine synthase like 2	0.855135	3.47553	3.94774	0.00527106	0.0931156	-2.13641
2065	ERBB3	erb-b2 receptor tyrosine kinase 3	0.749843	7.57253	3.96084	0.00529312	0.0933206	-2.55274
51290	ERGIC2	ERGIC and golgi 2	0.489876	5.76785	3.94419	0.00529552	0.0933206	-2.46068
11005	SPINK5	serine peptidase inhibitor Kazal type 5	0.759424	3.32214	3.94236	0.00530816	0.0934301	-2.12432
339488	TFAP2E	transcription factor AP-2 epsilon	-1.03754	0.858215	-3.9411	0.00531687	0.0934701	-1.83981
6331	SCN5A	sodium voltage-gated channel alpha subunit 5	2.85371	-1.786	3.93988	0.00533191	0.0936212	-1.88542
26156	RSL1D1	ribosomal L1 domain containing 1	-0.402647	8.09947	-3.93755	0.00534162	0.0936784	-2.56681
23228	PLCL2	phospholipase C like 2	1.13878	0.91675	3.93395	0.00536678	0.093908	-1.8515
55832	CAND1	cullin associated and neddylation dissociated 1	0.578258	8.08414	3.93612	0.00536765	0.093908	-2.57069
58527	ABRACL	ABRA C-terminal like	0.458983	5.6193	3.93167	0.00538279	0.0939501	-2.46048
6526	SLC5A3	solute carrier family 5 member 3	-0.544879	6.40175	-3.93129	0.00538546	0.0939501	-2.54202
7389	UROD	uroporphyrinogen decarboxylase	0.450444	5.23019	3.93019	0.00539319	0.0939501	-2.41182
10808	HSPH1	heat shock protein family H (Hsp110) member 1	0.634869	6.61322	3.93488	0.00539594	0.0939501	-2.55379
256764	WDR72	WD repeat domain 72	0.758643	3.42612	3.92657	0.00541875	0.0942343	-2.15991
11127	KIF3A	kinesin family member 3A	0.428384	5.53327	3.92461	0.00543264	0.0943629	-2.45972
91663	MYADM	myeloid associated differentiation marker	1.08971	5.29039	3.94265	0.00545918	0.0946012	-2.41277
65975	STK33	serine/threonine kinase 33	-0.92176	2.25084	-3.92086	0.00545939	0.0946012	-2.01537
6204	RPS10	ribosomal protein S10	-1.05699	4.29462	-3.93388	0.00547247	0.0947149	-2.2819
100289678	ZNF783	zinc finger family member 783	-0.720924	5.52053	-3.92272	0.00548623	0.0947827	-2.46367
101928796	LOC101928796	uncharacterized LOC101928796	-2.68256	-2.33817	-3.91448	0.00550513	0.0947827	-1.94327
517	ATP5MC2	ATP synthase membrane subunit c locus 2	0.38727	8.37501	3.91353	0.00551193	0.0947827	-2.59514
6146	RPL22	ribosomal protein L22	-0.42272	8.39812	-3.91307	0.00551527	0.0947827	-2.59539
11320	MGAT4A	alpha-1,3-mannosyl-glycoprotein 4-beta-N-acetylglucosaminyltransferase A	2.26908	2.09532	3.93472	0.00551541	0.0947827	-1.96286
4953	ODC1	ornithine decarboxylase 1	-0.556536	9.37022	-3.91158	0.00552607	0.0947827	-2.57195
1026	CDKN1A	cyclin dependent kinase inhibitor 1A	1.56529	5.50806	3.93313	0.00552672	0.0947827	-2.44137
23011	RAB21	RAB21, member RAS oncogene family	0.492082	6.14482	3.91035	0.00553494	0.0947827	-2.54826
55500	ETNK1	ethanolamine kinase 1	0.481314	7.12354	3.90723	0.00555761	0.0947827	-2.61146
400643	LINC00668	long intergenic non-protein coding RNA 668	2.13556	-1.16775	3.90711	0.00555852	0.0947827	-1.85637
29841	GRHL1	grainyhead like transcription factor 1	0.72291	3.73178	3.90638	0.0055638	0.0947827	-2.23011
51715	RAB23	RAB23, member RAS oncogene family	0.636555	3.83684	3.90608	0.00556602	0.0947827	-2.24603
57786	RBAK	RB associated KRAB zinc finger	0.461609	6.36272	3.90594	0.00556704	0.0947827	-2.57414
102724450	RNF207-AS1	RNF207 antisense RNA 1	-1.34533	-0.199603	-3.90584	0.00556777	0.0947827	-1.83191
128977	C22orf39	chromosome 22 open reading frame 39	-0.548041	4.25526	-3.90148	0.00559968	0.0950185	-2.31306
1303	COL12A1	collagen type XII alpha 1 chain	2.77072	0.0307127	3.92294	0.00560007	0.0950185	-1.83046
2939	GSTA2	glutathione S-transferase alpha 2	-1.32706	1.2477	-3.90126	0.00560125	0.0950185	-1.92076
56107	PCDHGA9	protocadherin gamma subfamily A, 9	-1.07106	1.82644	-3.89889	0.00561872	0.0952035	-1.99166
8078	USP5	ubiquitin specific peptidase 5	0.621308	7.56688	3.90334	0.00563898	0.0953255	-2.62612
285268	ZNF621	zinc finger protein 621	-0.421233	6.47746	-3.89613	0.00563905	0.0953255	-2.59794
6019	RLN2	relaxin 2	2.12715	-1.55194	3.89472	0.00564953	0.0953654	-1.89667
4704	NDUFA9	NADH:ubiquinone oxidoreductase subunit A9	0.689505	6.20978	3.9031	0.00566401	0.0953654	-2.57081
80017	DGLUCY	D-glutamate cyclase	-1.35918	1.18931	-3.8924	0.00566675	0.0953654	-1.92621
2281	FKBP1B	FKBP prolyl isomerase 1B	1.29941	1.42278	3.89227	0.00566768	0.0953654	-1.94915
6157	RPL27A	ribosomal protein L27a	-0.64372	9.73938	-3.89534	0.00568186	0.0954934	-2.58727
56128	PCDHB8	protocadherin beta 8	-0.754043	4.48541	-3.88564	0.00572251	0.0958002	-2.36676
729991	BORCS8	BLOC-1 related complex subunit 8	0.627635	3.50986	3.88468	0.00572445	0.0958002	-2.22995
7111	TMOD1	tropomodulin 1	2.07996	-0.643169	3.88464	0.00572477	0.0958002	-1.85937
25839	COG4	component of oligomeric golgi complex 4	0.404776	6.37031	3.88441	0.0057265	0.0958002	-2.6055
9466	IL27RA	interleukin 27 receptor subunit alpha	-0.896739	2.03077	-3.88287	0.0057381	0.0958837	-2.03954
7008	TEF	TEF transcription factor, PAR bZIP family member	-0.677638	3.88712	-3.8809	0.00575297	0.0959422	-2.28819
9750	RIPOR2	RHO family interacting cell polarization regulator 2	-0.737076	6.90993	-3.89444	0.00575482	0.0959422	-2.633
338596	ST8SIA6	ST8 alpha-N-acetyl-neuraminide alpha-2,8-sialyltransferase 6	2.32991	-0.194714	3.88869	0.00576768	0.0960463	-1.85959
223082	ZNRF2	zinc and ring finger 2	0.669943	3.67805	3.87743	0.00577925	0.0960711	-2.26269
1806	DPYD	dihydropyrimidine dehydrogenase	-0.667398	4.50616	-3.87701	0.00578239	0.0960711	-2.38211
57475	PLEKHH1	pleckstrin homology, MyTH4 and FERM domain containing H1	-0.677596	4.68402	-3.87294	0.00581349	0.0964773	-2.41328
10550	ARL6IP5	ADP ribosylation factor like GTPase 6 interacting protein 5	0.572772	6.16237	3.87007	0.00583546	0.0966173	-2.60516
83943	IMMP2L	inner mitochondrial membrane peptidase subunit 2	-0.649797	4.36523	-3.86947	0.00584001	0.0966173	-2.37238
100288801	FRG2C	FSHD region gene 2 family member C	1.91994	-1.4951	3.86923	0.00584188	0.0966173	-1.91633
144402	CPNE8	copine 8	0.668535	3.95324	3.86804	0.00585106	0.096659	-2.31427
57609	DIP2B	disco interacting protein 2 homolog B	0.529324	7.24293	3.86446	0.00587864	0.0970042	-2.67331
56606	SLC2A9	solute carrier family 2 member 9	-1.97443	-1.39611	-3.86187	0.00589873	0.0972252	-1.91672
10381	TUBB3	tubulin beta 3 class III	-1.00466	5.71683	-3.88061	0.00591633	0.0972881	-2.55513
54898	ELOVL2	ELOVL fatty acid elongase 2	-0.667173	5.69262	-3.86365	0.00592228	0.0972881	-2.56737
8420	SNHG3	small nucleolar RNA host gene 3	-0.691393	4.58496	-3.8588	0.00592264	0.0972881	-2.41869
9847	C2CD5	C2 calcium dependent domain containing 5	0.662132	6.93925	3.86749	0.00594949	0.0973927	-2.67009
107	ADCY1	adenylate cyclase 1	2.65904	-1.52026	3.8558	0.00595462	0.0973927	-1.94448
116443	GRIN3A	glutamate ionotropic receptor NMDA type subunit 3A	-1.28019	6.91645	-3.87535	0.00595702	0.0973927	-2.65564
51187	RSL24D1	ribosomal L24 domain containing 1	-0.44044	6.95855	-3.85276	0.00597	0.0973927	-2.68457
83935	NA	NA	-0.837674	2.26926	-3.85236	0.00597315	0.0973927	-2.11012
445347	TARP	TCR gamma alternate reading frame protein	2.89855	-0.782917	3.86483	0.00598164	0.0973927	-1.90302
2908	NR3C1	nuclear receptor subfamily 3 group C member 1	0.529142	5.0204	3.85023	0.00598991	0.0973927	-2.49332
79654	HECTD3	HECT domain E3 ubiquitin protein ligase 3	0.458498	5.53861	3.84933	0.005997	0.0973927	-2.56524
5349	FXYD3	FXYD domain containing ion transport regulator 3	1.39683	2.69104	3.86228	0.00600166	0.0973927	-2.15241
101927446	LOC101927446	uncharacterized LOC101927446	-2.01281	-1.65903	-3.84829	0.00600524	0.0973927	-1.95108
7574	ZNF26	zinc finger protein 26	-0.524159	4.70989	-3.84799	0.00600765	0.0973927	-2.45328
6038	RNASE4	ribonuclease A family member 4	0.697522	3.87198	3.84775	0.0060095	0.0973927	-2.33062
7296	TXNRD1	thioredoxin reductase 1	0.489732	9.05982	3.84505	0.00603094	0.0976313	-2.67445
56126	PCDHB10	protocadherin beta 10	-0.579567	3.88954	-3.84296	0.00604758	0.0977917	-2.34156
400746	NCMAP	non-compact myelin associated protein	3.00692	0.129993	3.86162	0.00606452	0.0978768	-1.90319
23521	RPL13A	ribosomal protein L13a	-0.812573	10.9006	-3.8554	0.00607246	0.0978768	-2.61265
22864	R3HDM2	R3H domain containing 2	0.523605	6.20332	3.8395	0.00607527	0.0978768	-2.65278
51076	CUTC	cutC copper transporter	0.547302	5.4443	3.83843	0.00608389	0.0978768	-2.56747
10873	ME3	malic enzyme 3	-1.08451	1.44603	-3.83718	0.00609395	0.0978768	-2.02876
1195	CLK1	CDC like kinase 1	-0.670726	5.98152	-3.84275	0.00610497	0.0978768	-2.6317
4026	LPP	LIM domain containing preferred translocation partner in lipoma	-0.590409	6.31849	-3.83794	0.00610704	0.0978768	-2.66791
9924	PAN2	poly(A) specific ribonuclease subunit PAN2	0.517565	7.33752	3.83407	0.00611897	0.0978768	-2.71731
84134	TOMM40L	translocase of outer mitochondrial membrane 40 like	0.544577	5.64506	3.83405	0.0061192	0.0978768	-2.59925
58487	CREBZF	CREB/ATF bZIP transcription factor	-0.414919	7.34586	-3.83274	0.00612974	0.0978768	-2.72072
2824	GPM6B	glycoprotein M6B	-0.96993	2.72237	-3.83255	0.00613135	0.0978768	-2.19304
128178	EDARADD	EDAR associated death domain	-1.39048	4.89314	-3.85163	0.00614406	0.0978768	-2.47878
23007	PLCH1	phospholipase C eta 1	1.22742	4.86017	3.85152	0.006145	0.0978768	-2.47668
83959	SLC4A11	solute carrier family 4 member 11	-0.636733	4.34603	-3.83036	0.00614905	0.0978768	-2.42398
728233	PI4KAP1	phosphatidylinositol 4-kinase alpha pseudogene 1	-0.741196	2.16399	-3.82971	0.0061544	0.0978768	-2.12861
440456	PLEKHM1P1	pleckstrin homology and RUN domain containing M1 pseudogene 1	-0.91734	3.17166	-3.82893	0.00616069	0.0978768	-2.25799
5028	P2RY1	purinergic receptor P2Y1	-0.947204	4.47313	-3.84125	0.00616924	0.0979055	-2.43533
101927550	LOC101927550	uncharacterized LOC101927550	-0.843957	1.7801	-3.8234	0.00620588	0.0981375	-2.08948
7220	TRPC1	transient receptor potential cation channel subfamily C member 1	1.45055	2.59291	3.83856	0.00620779	0.0981375	-2.1715
6489	ST8SIA1	ST8 alpha-N-acetyl-neuraminide alpha-2,8-sialyltransferase 1	2.20981	1.41662	3.84332	0.00621114	0.0981375	-2.01119
53335	BCL11A	BAF chromatin remodeling complex subunit BCL11A	-0.745531	3.02403	-3.82181	0.00621897	0.0981375	-2.24948
115265	DDIT4L	DNA damage inducible transcript 4 like	1.60384	0.160046	3.82154	0.00622118	0.0981375	-1.94196
54836	BSPRY	B-box and SPRY domain containing	1.5529	0.888548	3.8209	0.00623523	0.0981375	-1.98793
154810	AMOTL1	angiomotin like 1	-0.662612	7.38664	-3.83167	0.00624095	0.0981375	-2.7316
57539	WDR35	WD repeat domain 35	-0.601235	4.88607	-3.81738	0.0062555	0.0981375	-2.52062
3977	LIFR	LIF receptor subunit alpha	0.554424	5.15357	3.81666	0.0062615	0.0981375	-2.55874
83660	TLN2	talin 2	1.21791	0.675414	3.81611	0.00626607	0.0981375	-1.98061
22824	HSPA4L	heat shock protein family A (Hsp70) member 4 like	0.709437	4.95425	3.81832	0.0062668	0.0981375	-2.52862
4089	SMAD4	SMAD family member 4	-0.423113	7.09178	-3.81529	0.00627284	0.0981375	-2.7416
8398	PLA2G6	phospholipase A2 group VI	-0.910002	5.04575	-3.8297	0.00627874	0.0981375	-2.53554
26053	AUTS2	activator of transcription and developmental regulator AUTS2	-0.665117	5.03033	-3.81439	0.00628034	0.0981375	-2.54447
58985	IL22RA1	interleukin 22 receptor subunit alpha 1	2.29706	-0.788212	3.81594	0.00628523	0.0981375	-1.94391
8706	B3GALNT1	beta-1,3-N-acetylgalactosaminyltransferase 1 (globoside blood group)	-1.1293	5.94231	-3.83027	0.00631799	0.0983684	-2.64863
945	CD33	CD33 molecule	2.10291	-1.57381	3.80984	0.00631827	0.0983684	-1.98711
10781	ZNF266	zinc finger protein 266	-0.490217	5.36882	-3.8086	0.00632866	0.0983684	-2.60094
55041	PLEKHB2	pleckstrin homology domain containing B2	0.366379	6.45539	3.80829	0.00633122	0.0983684	-2.71955
239	ALOX12	arachidonate 12-lipoxygenase, 12S type	-0.82386	2.3492	-3.80798	0.00633389	0.0983684	-2.1801
84206	MEX3B	mex-3 RNA binding family member B	-1.05339	2.85188	-3.80975	0.00635616	0.0986088	-2.24334
100506394	GAS6-DT	GAS6 divergent transcript	2.79493	-2.01752	3.80209	0.00638918	0.0989102	-2.03866
9922	IQSEC1	IQ motif and Sec7 domain ArfGEF 1	-0.558732	7.1948	-3.80386	0.00638921	0.0989102	-2.76079
6337	SCNN1A	sodium channel epithelial 1 subunit alpha	1.62792	2.69343	3.8182	0.00641869	0.0992077	-2.21275
6429	SRSF4	serine and arginine rich splicing factor 4	-0.370134	6.38078	-3.79754	0.0064221	0.0992077	-2.7299
160418	TMTC3	transmembrane O-mannosyltransferase targeting cadherins 3	0.577447	5.55467	3.79658	0.0064303	0.0992289	-2.64027
6125	RPL5	ribosomal protein L5	-0.563627	10.5951	-3.79241	0.00646596	0.0996733	-2.69874
8665	EIF3F	eukaryotic translation initiation factor 3 subunit F	-0.499584	7.71517	-3.78595	0.00652166	0.100063	-2.78549
6722	SRF	serum response factor	-0.620793	6.42962	-3.79042	0.00652347	0.100063	-2.7454
5596	MAPK4	mitogen-activated protein kinase 4	3.31589	-1.32542	3.79861	0.00652492	0.100063	-2.01154
7456	WIPF1	WAS/WASL interacting protein family member 1	-1.54007	1.3831	-3.7933	0.00652512	0.100063	-2.07892
5771	PTPN2	protein tyrosine phosphatase non-receptor type 2	-0.761499	5.14903	-3.793	0.00653228	0.100063	-2.59722
26770	SNORD79	small nucleolar RNA, C/D box 79	-0.777761	2.19626	-3.78469	0.0065326	0.100063	-2.19285
55672	NBPF1	NBPF member 1	-1.05909	3.51726	-3.79541	0.006546	0.100163	-2.3603
29104	N6AMT1	N-6 adenine-specific DNA methyltransferase 1	-0.652151	3.36151	-3.78231	0.0065533	0.100169	-2.35066
2891	GRIA2	glutamate ionotropic receptor AMPA type subunit 2	2.61785	0.383032	3.7993	0.00657983	0.100469	-1.98714
761	CA3	carbonic anhydrase 3	-2.79972	-1.33484	-3.78332	0.00658969	0.100514	-2.01214
10260	DENND4A	DENN domain containing 4A	-0.423933	6.03741	-3.77662	0.006603	0.100542	-2.72754
55819	RNF130	ring finger protein 130	-0.423838	5.74711	-3.77307	0.00663427	0.100542	-2.69999
440028	LINC02709	long intergenic non-protein coding RNA 2709	1.97848	-1.72502	3.77274	0.00663717	0.100542	-2.03613
84975	MFSD5	major facilitator superfamily domain containing 5	0.550045	4.22736	3.77249	0.00663937	0.100542	-2.4874
25790	CFAP45	cilia and flagella associated protein 45	0.799453	2.21643	3.77248	0.00663948	0.100542	-2.21034
8411	EEA1	early endosome antigen 1	0.718692	5.60199	3.78155	0.00664438	0.100542	-2.67395
339400	FLG-AS1	FLG antisense RNA 1	-0.743028	2.72233	-3.77133	0.00664963	0.100542	-2.27854
2026	ENO2	enolase 2	1.31227	4.11934	3.79087	0.00665309	0.100542	-2.45306
100129503	LOC100129503	uncharacterized LOC100129503	-1.61274	-0.0266375	-3.77049	0.00665703	0.100542	-1.99784
7846	TUBA1A	tubulin alpha 1a	1.35309	4.19209	3.78991	0.00666149	0.100542	-2.46417
4157	MC1R	melanocortin 1 receptor	-1.19518	3.46509	-3.78399	0.00666949	0.100542	-2.36899
5032	P2RY11	purinergic receptor P2Y11	-0.817762	1.83035	-3.76839	0.00667568	0.100542	-2.16911
51082	POLR1D	RNA polymerase I and III subunit D	-0.539701	6.4948	-3.76772	0.00668159	0.100542	-2.77933
113278	SLC52A3	solute carrier family 52 member 3	1.16337	1.34114	3.76549	0.00670151	0.100738	-2.10859
8120	AP3B2	adaptor related protein complex 3 subunit beta 2	2.15167	-0.677532	3.76525	0.00671018	0.100764	-1.99801
10487	CAP1	cyclase associated actin cytoskeleton regulatory protein 1	0.614276	7.3246	3.77109	0.00672445	0.100874	-2.8125
724102	SNHG4	small nucleolar RNA host gene 4	-0.702027	3.6975	-3.76075	0.00674388	0.100974	-2.42739
5937	RBMS1	RNA binding motif single stranded interacting protein 1	2.62706	-0.531554	3.77334	0.00674504	0.100974	-1.99863
3667	IRS1	insulin receptor substrate 1	-0.729487	4.67545	-3.76074	0.00676259	0.10112	-2.57012
9045	RPL14	ribosomal protein L14	-0.505965	9.98754	-3.75642	0.0067829	0.10112	-2.77064
3695	ITGB7	integrin subunit beta 7	1.50301	-0.494415	3.75605	0.00678623	0.10112	-2.00654
114798	SLITRK1	SLIT and NTRK like family member 1	-1.86428	-0.449228	-3.75562	0.00679015	0.10112	-2.00708
8409	UXT	ubiquitously expressed prefoldin like chaperone	-0.578679	4.65881	-3.75505	0.00679527	0.10112	-2.57547
9687	GREB1	growth regulating estrogen receptor binding 1	-0.967517	3.10362	-3.75698	0.00679656	0.10112	-2.34822
146802	SLC47A2	solute carrier family 47 member 2	0.693693	3.35821	3.75335	0.00681075	0.101134	-2.38881
9860	LRIG2	leucine rich repeats and immunoglobulin like domains 2	-0.535719	4.05283	-3.75203	0.00682275	0.101134	-2.49148
51555	PEX5L	peroxisomal biogenesis factor 5 like	-1.887	-0.0481976	-3.75279	0.00683332	0.101134	-2.01909
56106	PCDHGA10	protocadherin gamma subfamily A, 10	-0.708385	3.24955	-3.75053	0.00683636	0.101134	-2.37869
401265	KLHL31	kelch like family member 31	-0.955074	2.1388	-3.74998	0.00684139	0.101134	-2.23058
54873	PALMD	palmdelphin	1.30722	0.586915	3.74972	0.0068438	0.101134	-2.05777
83473	KATNAL2	katanin catalytic subunit A1 like 2	0.881233	3.73505	3.75352	0.00684814	0.101134	-2.44355
1347	COX7A2	cytochrome c oxidase subunit 7A2	0.502489	7.20905	3.7469	0.00686959	0.101134	-2.8394
51176	LEF1	lymphoid enhancer binding factor 1	0.81955	4.43942	3.75014	0.00688173	0.101134	-2.55075
4547	MTTP	microsomal triglyceride transfer protein	2.57595	-1.79759	3.74538	0.00688353	0.101134	-2.08074
2914	GRM4	glutamate metabotropic receptor 4	1.95641	1.14769	3.75813	0.0069012	0.101134	-2.09483
64849	SLC13A3	solute carrier family 13 member 3	-0.528574	4.45429	-3.74304	0.006905	0.101134	-2.56277
2022	ENG	endoglin	-1.15122	0.903565	-3.74201	0.00691449	0.101134	-2.09662
967	CD63	CD63 molecule	0.747866	8.31949	3.76145	0.00691585	0.101134	-2.82716
100132111	C2CD4D-AS1	C2CD4D and THEM5 antisense RNA 1	2.38962	-0.726237	3.74547	0.0069239	0.101134	-2.02561
56125	PCDHB11	protocadherin beta 11	-0.946978	3.44093	-3.74406	0.00693693	0.101134	-2.41519
55007	FAM118A	family with sequence similarity 118 member A	-0.485841	6.3146	-3.73913	0.00694114	0.101134	-2.80631
11030	RBPMS	RNA binding protein, mRNA processing factor	-0.503773	4.83141	-3.73904	0.00694198	0.101134	-2.62367
10299	MARCHF6	membrane associated ring-CH-type finger 6	-0.45045	7.8185	-3.73735	0.00695767	0.101134	-2.85348
3020	H3-3A	H3.3 histone A	-0.398541	7.38858	-3.73695	0.00696134	0.101134	-2.8569
79812	MMRN2	multimerin 2	1.74317	-0.281448	3.73674	0.00696328	0.101134	-2.03142
84519	ACRBP	acrosin binding protein	1.97558	0.478524	3.7473	0.00697015	0.101134	-2.05611
81539	SLC38A1	solute carrier family 38 member 1	0.54014	9.37421	3.73584	0.00697172	0.101134	-2.81967
152007	GLIPR2	GLI pathogenesis related 2	-0.845078	4.02003	-3.73995	0.00697292	0.101134	-2.50473
80776	B9D2	B9 domain containing 2	-1.02846	0.907133	-3.73414	0.00698753	0.101134	-2.10876
6207	RPS13	ribosomal protein S13	-0.637404	8.95509	-3.74325	0.00699029	0.101134	-2.82955
84978	FRMD5	FERM domain containing 5	2.08456	-0.509215	3.73469	0.00699657	0.101134	-2.0329
285550	FAM200B	family with sequence similarity 200 member B	-0.428227	5.08173	-3.73287	0.00699936	0.101134	-2.66864
2028	ENPEP	glutamyl aminopeptidase	2.26927	-0.356881	3.74036	0.00699953	0.101134	-2.03198
114793	FMNL2	formin like 2	1.02018	2.85955	3.7356	0.00700985	0.101183	-2.34471
130574	LYPD6	LY6/PLAUR domain containing 6	1.67896	0.631695	3.73504	0.00701871	0.10121	-2.0797
100506548	NA	NA	-0.958669	7.82719	-3.74651	0.00705365	0.101559	-2.85548
100507577	NA	NA	-0.707026	3.55383	-3.72675	0.00705686	0.101559	-2.45428
9829	DNAJC6	DnaJ heat shock protein family (Hsp40) member C6	1.12266	2.88137	3.73129	0.00708937	0.10184	-2.35608
26628	OR7E47P	olfactory receptor family 7 subfamily E member 47 pseudogene	-2.4237	-1.03797	-3.72742	0.00709043	0.10184	-2.05339
7675	ZNF121	zinc finger protein 121	-0.62188	5.19946	-3.72103	0.00711103	0.102003	-2.70034
157680	VPS13B	vacuolar protein sorting 13 homolog B	-0.478699	6.20222	-3.72044	0.00711664	0.102003	-2.82292
84852	ATP1A1-AS1	ATP1A1 antisense RNA 1	-0.685329	2.63833	-3.71979	0.00712285	0.102003	-2.33852
23303	KIF13B	kinesin family member 13B	0.808732	2.33743	3.71815	0.00713848	0.102126	-2.29946
1387	CREBBP	CREB binding protein	-0.570674	6.57547	-3.72133	0.00714824	0.102165	-2.85392
8997	KALRN	kalirin RhoGEF kinase	-0.81189	2.91119	-3.71514	0.00716732	0.102337	-2.38021
6230	RPS25	ribosomal protein S25	-0.417505	10.128	-3.71254	0.00719231	0.102593	-2.82831
6206	RPS12	ribosomal protein S12	-0.674408	10.0731	-3.7224	0.00720471	0.102605	-2.82567
653602	NA	NA	2.67133	-0.539722	3.72299	0.00721167	0.102605	-2.05704
344787	ZNF860	zinc finger protein 860	1.60487	0.0388198	3.71025	0.00721437	0.102605	-2.07397
85437	ZCRB1	zinc finger CCHC-type and RNA binding motif containing 1	0.398262	5.93607	3.7082	0.00723418	0.102786	-2.81304
6187	RPS2	ribosomal protein S2	-0.79684	10.4326	-3.7236	0.00727061	0.10316	-2.81845
5213	PFKM	phosphofructokinase, muscle	0.456698	8.0618	3.70223	0.00729233	0.10316	-2.89975
8439	NSMAF	neutral sphingomyelinase activation associated factor	-0.619967	5.61469	-3.70365	0.00729937	0.10316	-2.78185
5860	QDPR	quinoid dihydropteridine reductase	-0.55434	3.86891	-3.70094	0.00730495	0.10316	-2.53638
57506	MAVS	mitochondrial antiviral signaling protein	-0.403449	7.38736	-3.70079	0.00730639	0.10316	-2.90847
81558	FAM117A	family with sequence similarity 117 member A	-0.568827	4.06618	-3.70052	0.00730907	0.10316	-2.5654
100289019	SLC25A25-AS1	SLC25A25 antisense RNA 1	-0.721105	2.77382	-3.7004	0.00731024	0.10316	-2.38301
9882	TBC1D4	TBC1 domain family member 4	-0.468666	6.86858	-3.69953	0.00731875	0.10318	-2.89828
6773	STAT2	signal transducer and activator of transcription 2	0.742497	5.72252	3.70883	0.00734878	0.103359	-2.79341
64839	FBXL17	F-box and leucine rich repeat protein 17	-0.461657	5.2955	-3.69521	0.00736127	0.103359	-2.7515
56977	STOX2	storkhead box 2	2.3389	-0.665673	3.69957	0.00736199	0.103359	-2.07758
79012	CAMKV	CaM kinase like vesicle associated	-0.858284	4.6167	-3.7052	0.0073774	0.103359	-2.64631
286183	NKAIN3	sodium/potassium transporting ATPase interacting 3	-1.28022	0.544909	-3.69325	0.00738065	0.103359	-2.12765
11173	ADAMTS7	ADAM metallopeptidase with thrombospondin type 1 motif 7	2.4908	-0.168047	3.70533	0.00738309	0.103359	-2.07966
79339	OR51B4	olfactory receptor family 51 subfamily B member 4	-0.961494	1.81744	-3.693	0.00738314	0.103359	-2.26687
84262	PSMG3	proteasome assembly chaperone 3	0.544125	4.96665	3.69247	0.00738839	0.103359	-2.70774
23623	RUSC1	RUN and SH3 domain containing 1	0.480758	6.20828	3.69133	0.0073997	0.103418	-2.86396
57103	TIGAR	TP53 induced glycolysis regulatory phosphatase	1.17752	2.08163	3.69356	0.00741243	0.103496	-2.29619
114915	EPB41L4A-AS1	EPB41L4A antisense RNA 1	-1.13609	5.09726	-3.7074	0.00742845	0.10362	-2.71454
100653233	LOC100653233	uncharacterized LOC100653233	3.30469	-2.48912	3.69693	0.00745303	0.103809	-2.16172
6091	ROBO1	roundabout guidance receptor 1	-0.548093	7.47594	-3.68977	0.00745629	0.103809	-2.92708
94239	H2AZ2	H2A.Z variant histone 2	0.904218	7.63217	3.7037	0.00746502	0.103831	-2.91648
401233	HTATSF1P2	HIV-1 Tat specific factor 1 pseudogene 2	-0.86524	2.42867	-3.68293	0.00748367	0.103833	-2.36009
339942	H1-10-AS1	H1-10 antisense RNA 1	-0.883775	2.43774	-3.68289	0.00748405	0.103833	-2.36082
868	CBLB	Cbl proto-oncogene B	-0.419309	5.91406	-3.68264	0.00748659	0.103833	-2.84795
1956	EGFR	epidermal growth factor receptor	-0.393531	9.9661	-3.68102	0.00750288	0.103959	-2.87879
6189	RPS3A	ribosomal protein S3A	-0.679751	10.2222	-3.69015	0.00752688	0.104116	-2.86682
23080	AVL9	AVL9 cell migration associated	0.41317	6.98848	3.67848	0.00752852	0.104116	-2.93255
6232	RPS27	ribosomal protein S27	-0.582134	10.1988	-3.6781	0.00757178	0.104529	-2.87828
8292	COLQ	collagen like tail subunit of asymmetric acetylcholinesterase	-0.954944	1.528	-3.67406	0.00757335	0.104529	-2.25672
22925	PLA2R1	phospholipase A2 receptor 1	2.66319	-1.11185	3.68115	0.00757997	0.104529	-2.11454
53942	CNTN5	contactin 5	3.56941	-2.8794	3.6848	0.00758798	0.10454	-2.18274
1781	DYNC1I2	dynein cytoplasmic 1 intermediate chain 2	0.415568	5.38733	3.66898	0.00762531	0.104685	-2.80072
27443	CECR2	CECR2 histone acetyl-lysine reader	1.4521	1.84059	3.67978	0.00763178	0.104685	-2.28435
23533	PIK3R5	phosphoinositide-3-kinase regulatory subunit 5	1.40052	0.317826	3.66765	0.00763889	0.104685	-2.14271
2131	EXT1	exostosin glycosyltransferase 1	-0.587125	4.07219	-3.66724	0.00764318	0.104685	-2.61299
23108	RAP1GAP2	RAP1 GTPase activating protein 2	-0.576553	7.11543	-3.67092	0.00765001	0.104685	-2.95
4790	NFKB1	nuclear factor kappa B subunit 1	-0.711685	4.88463	-3.67034	0.00765316	0.104685	-2.72996
26778	SNORA70	small nucleolar RNA, H/ACA box 70	-0.929625	1.05302	-3.66623	0.0076535	0.104685	-2.21297
222068	TMED4	transmembrane p24 trafficking protein 4	0.578509	7.61649	3.66977	0.00766184	0.104685	-2.95478
6175	RPLP0	ribosomal protein lateral stalk subunit P0	-0.391908	10.9678	-3.66483	0.00766798	0.104685	-2.86686
5754	PTK7	protein tyrosine kinase 7 (inactive)	-0.673196	5.7342	-3.67227	0.00767059	0.104685	-2.84559
2822	GPLD1	glycosylphosphatidylinositol specific phospholipase D1	-0.993178	1.99309	-3.66322	0.00768462	0.104698	-2.32833
3976	LIF	LIF interleukin 6 family cytokine	1.10915	0.671859	3.66201	0.00769709	0.104698	-2.17883
4205	MEF2A	myocyte enhancer factor 2A	-0.572167	6.12241	-3.66375	0.00769802	0.104698	-2.89663
3181	HNRNPA2B1	heterogeneous nuclear ribonucleoprotein A2/B1	0.765577	10.911	3.67548	0.00770043	0.104698	-2.8653
57559	STAMBPL1	STAM binding protein like 1	1.23201	1.7919	3.66014	0.00773707	0.105098	-2.30198
5687	PSMA6	proteasome 20S subunit alpha 6	0.387951	6.79339	3.65713	0.00774787	0.105147	-2.9554
101928989	MIR4300HG	MIR4300 host gene	2.13257	-1.12511	3.65526	0.00776737	0.105313	-2.13324
55197	RPRD1A	regulation of nuclear pre-mRNA domain containing 1A	-0.373288	7.98838	-3.65313	0.00778971	0.105517	-2.9715
84973	SNHG7	small nucleolar RNA host gene 7	-1.43401	5.60512	-3.66944	0.00781304	0.105735	-2.82795
255877	BCL6B	BCL6B transcription repressor	-0.756671	2.75231	-3.64835	0.00784014	0.106003	-2.45151
55251	PCMTD2	protein-L-isoaspartate (D-aspartate) O-methyltransferase domain containing 2	-0.521514	4.71871	-3.64239	0.00790332	0.106757	-2.74399
6647	SOD1	superoxide dismutase 1	0.411299	7.58761	3.64142	0.00791368	0.106776	-2.99267
7190	HSP90B2P	heat shock protein 90 beta family member 2, pseudogene	0.889626	6.21862	3.6593	0.00791942	0.106776	-2.91995
10162	LPCAT3	lysophosphatidylcholine acyltransferase 3	0.455753	5.98541	3.63995	0.00792943	0.106812	-2.91539
51006	SLC35C2	solute carrier family 35 member C2	-0.544627	5.73706	-3.63755	0.00795512	0.107059	-2.89037
164045	HFM1	helicase for meiosis 1	-0.992551	1.95237	-3.6368	0.00796327	0.107069	-2.35953
125144	SNHG29	small nucleolar RNA host gene 29	-0.644201	10.0618	-3.64372	0.00798405	0.107249	-2.93641
55885	LMO3	LIM domain only 3	1.8741	-1.28546	3.63312	0.00800285	0.107377	-2.16264
9794	MAML1	mastermind like transcriptional coactivator 1	-0.370198	6.92496	-3.63152	0.00802024	0.107377	-2.99881
3398	ID2	inhibitor of DNA binding 2	1.21703	3.86211	3.64956	0.00802305	0.107377	-2.61488
6538	SLC6A11	solute carrier family 6 member 11	-0.989404	4.22278	-3.64356	0.00802523	0.107377	-2.67504
203859	ANO5	anoctamin 5	3.84592	-1.70552	3.64886	0.00803052	0.107377	-2.19479
242	ALOX12B	arachidonate 12-lipoxygenase, 12R type	-0.695678	2.94263	-3.62818	0.00805642	0.10761	-2.50612
5613	PRKX	protein kinase X-linked	-0.694318	5.57683	-3.63641	0.0080628	0.10761	-2.87787
118672	PSTK	phosphoseryl-tRNA kinase	-0.899274	1.04631	-3.62607	0.00807944	0.107733	-2.26551
54491	OTULINL	OTU deubiquitinase with linear linkage specificity like	0.435563	4.86076	3.6218	0.0081262	0.108257	-2.79386
3674	ITGA2B	integrin subunit alpha 2b	1.55485	-0.267877	3.62108	0.00813412	0.108264	-2.1729
57704	GBA2	glucosylceramidase beta 2	-0.434094	7.34576	-3.61949	0.0081517	0.108398	-3.02461
1021	CDK6	cyclin dependent kinase 6	0.798072	6.10711	3.63681	0.00816082	0.10842	-2.94256
6601	SMARCC2	SWI/SNF related, matrix associated, actin dependent regulator of chromatin subfamily c member 2	0.355893	7.7073	3.61746	0.00817412	0.108469	-3.02638
84532	ACSS1	acyl-CoA synthetase short chain family member 1	-0.729499	2.71203	-3.61661	0.00818343	0.108469	-2.49051
730101	LOC730101	uncharacterized LOC730101	-0.552758	6.42956	-3.61798	0.00819247	0.108469	-2.98996
357	SHROOM2	shroom family member 2	-0.757996	5.35394	-3.62673	0.00820155	0.108469	-2.86397
440311	LOC440311	NOP53 ribosome biogenesis factor pseudogene	-1.09347	3.50657	-3.6267	0.00820184	0.108469	-2.5929
84226	C2orf16	chromosome 2 open reading frame 16	1.04093	1.11488	3.61304	0.00822305	0.108585	-2.28674
54033	RBM11	RNA binding motif protein 11	3.32338	-1.19892	3.63007	0.00822559	0.108585	-2.19024
100093631	GTF2IP4	general transcription factor IIi pseudogene 4	0.593074	3.36124	3.60967	0.00826073	0.108869	-2.59061
6224	RPS20	ribosomal protein S20	-0.629146	9.26195	-3.61999	0.00826209	0.108869	-2.99782
54752	FNDC8	fibronectin type III domain containing 8	-0.791791	1.74157	-3.6079	0.00828048	0.109013	-2.37492
1942	EFNA1	ephrin A1	-0.668565	6.94995	-3.61861	0.00829146	0.109058	-3.02535
321	APBA2	amyloid beta precursor protein binding family A member 2	-1.7232	-0.533095	-3.60591	0.00830284	0.109109	-2.18526
11023	VAX1	ventral anterior homeobox 1	-1.06144	1.37784	-3.60516	0.00831132	0.109122	-2.32922
57605	PITPNM2	phosphatidylinositol transfer protein membrane associated 2	-0.806951	5.0432	-3.61555	0.00832561	0.109211	-2.83614
56652	TWNK	twinkle mtDNA helicase	-0.544182	6.89791	-3.6057	0.00834928	0.109422	-3.03665
6136	RPL12	ribosomal protein L12	-0.621752	10.9272	-3.60393	0.00837234	0.109586	-2.95903
143379	C10orf82	chromosome 10 open reading frame 82	3.59178	-1.61829	3.61729	0.0083769	0.109586	-2.22739
54344	DPM3	dolichyl-phosphate mannosyltransferase subunit 3, regulatory	-1.18428	3.67561	-3.61625	0.00838861	0.109641	-2.63567
440957	SMIM4	small integral membrane protein 4	-0.719098	4.23172	-3.59625	0.00841227	0.109689	-2.73564
5708	PSMD2	proteasome 26S subunit, non-ATPase 2	0.3492	9.03727	3.59604	0.00841461	0.109689	-3.03011
56123	PCDHB13	protocadherin beta 13	-0.503583	4.17889	-3.5954	0.00842202	0.109689	-2.73075
56913	C1GALT1	core 1 synthase, glycoprotein-N-acetylgalactosamine 3-beta-galactosyltransferase 1	0.843364	2.23146	3.59468	0.00843022	0.109689	-2.45424
23366	KIAA0895	KIAA0895	0.956043	3.8719	3.60387	0.00844987	0.109689	-2.67772
8506	CNTNAP1	contactin associated protein 1	-0.590598	4.0843	-3.59252	0.00845487	0.109689	-2.72022
10257	ABCC4	ATP binding cassette subfamily C member 4	-0.800248	5.07775	-3.60395	0.00845667	0.109689	-2.85752
55347	ABHD10	abhydrolase domain containing 10, depalmitoylase	-0.398517	6.61927	-3.59229	0.0084576	0.109689	-3.03963
100288748	LOC100288748	uncharacterized LOC100288748	1.11516	0.828896	3.59206	0.00846024	0.109689	-2.28418
54331	GNG2	G protein subunit gamma 2	1.71755	-0.0587534	3.59137	0.00846818	0.109693	-2.21597
595	CCND1	cyclin D1	-0.577729	11.3723	-3.58895	0.00850662	0.110064	-2.9615
6194	RPS6	ribosomal protein S6	-0.626271	10.6462	-3.59199	0.00852977	0.110064	-2.98782
10376	TUBA1B	tubulin alpha 1b	0.990738	9.50104	3.60363	0.00853186	0.110064	-3.0195
2799	GNS	glucosamine (N-acetyl)-6-sulfatase	0.557362	7.37089	3.58874	0.00854545	0.110064	-3.07097
400629	TEX19	testis expressed 19	2.16328	2.16915	3.60169	0.00855411	0.110064	-2.42069
92292	GLYATL1	glycine-N-acyltransferase like 1	0.528567	4.89748	3.58351	0.00855891	0.110064	-2.8529
81691	REXO5	RNA exonuclease 5	1.58583	5.42179	3.601	0.00856201	0.110064	-2.896
100507303	SNHG19	small nucleolar RNA host gene 19	-1.78523	2.58863	-3.59961	0.00857793	0.110064	-2.49489
79863	RBFA	ribosome binding factor A	-0.417824	5.79442	-3.58124	0.0085854	0.110064	-2.97929
100859930	HEIH	hepatocellular carcinoma up-regulated EZH2-associated long non-coding RNA	-0.683825	3.40428	-3.58117	0.00858613	0.110064	-2.63702
392275	SMPD5	sphingomyelin phosphodiesterase 5 (pseudogene)	-2.27943	-0.0684439	-3.59263	0.00858663	0.110064	-2.22095
2882	GPX7	glutathione peroxidase 7	-0.818462	1.95801	-3.58104	0.00858773	0.110064	-2.43872
399726	MIR1915HG	MIR1915 host gene	-1.07037	0.562358	-3.5793	0.00860805	0.110227	-2.27782
348645	C22orf34	chromosome 22 putative open reading frame 34	-1.13608	3.07487	-3.58941	0.00862398	0.110232	-2.58289
10113	PREB	prolactin regulatory element binding	0.40829	5.91532	3.57735	0.0086308	0.110232	-2.99792
55608	ANKRD10	ankyrin repeat domain 10	-0.717921	5.0678	-3.58352	0.00863838	0.110232	-2.88249
6493	SIM2	SIM bHLH transcription factor 2	-0.44156	5.46586	-3.57631	0.00864302	0.110232	-2.94444
64793	CEP85	centrosomal protein 85	0.726683	6.04092	3.58727	0.00864885	0.110232	-3.00273
2050	EPHB4	EPH receptor B4	-0.756254	7.36678	-3.59288	0.00865585	0.110232	-3.07566
79815	NIPAL2	NIPA like domain containing 2	-0.555649	5.80808	-3.57304	0.00868148	0.110232	-2.99149
81552	VOPP1	VOPP1 WW domain binding protein	0.529423	3.82077	3.57298	0.00868224	0.110232	-2.70914
5954	RCN1	reticulocalbin 1	-0.591316	5.85075	-3.57609	0.00869082	0.110232	-2.99493
4925	NUCB2	nucleobindin 2	0.595755	6.46029	3.57795	0.00869495	0.110232	-3.05147
2936	GSR	glutathione-disulfide reductase	0.416333	8.51269	3.57186	0.00869547	0.110232	-3.07825
51386	EIF3L	eukaryotic translation initiation factor 3 subunit L	-0.56202	9.44003	-3.57478	0.00870632	0.110232	-3.05177
23522	KAT6B	lysine acetyltransferase 6B	-0.582428	5.58322	-3.57157	0.00870776	0.110232	-2.96602
144165	PRICKLE1	prickle planar cell polarity protein 1	2.00848	-0.0786991	3.57606	0.00871501	0.110232	-2.23781
150864	FAM117B	family with sequence similarity 117 member B	-0.599927	5.46914	-3.57089	0.00872227	0.110232	-2.95235
22858	CILK1	ciliogenesis associated kinase 1	-0.57271	7.75909	-3.5745	0.00873902	0.110274	-3.09294
8321	FZD1	frizzled class receptor 1	-0.9021	6.70629	-3.58542	0.00874317	0.110274	-3.06343
92806	CENPBD1	CENPB DNA-binding domain containing 1	-0.490862	4.5465	-3.56471	0.00878037	0.110274	-2.82936
9818	NUP58	nucleoporin 58	0.356623	7.06387	3.56462	0.00878147	0.110274	-3.09902
51177	PLEKHO1	pleckstrin homology domain containing O1	-0.77124	4.75186	-3.57253	0.0087882	0.110274	-2.85291
6339	SCNN1D	sodium channel epithelial 1 subunit delta	-1.4983	-0.407873	-3.56401	0.00878875	0.110274	-2.23938
10336	PCGF3	polycomb group ring finger 3	-0.342619	6.54446	-3.56382	0.0087911	0.110274	-3.07623
162073	ITPRIPL2	ITPRIP like 2	-0.519838	5.46525	-3.56378	0.00879157	0.110274	-2.96172
91392	ZNF502	zinc finger protein 502	-0.677832	3.7876	-3.56358	0.00879394	0.110274	-2.71737
5571	PRKAG1	protein kinase AMP-activated non-catalytic subunit gamma 1	0.447276	6.44425	3.56182	0.00881502	0.110409	-3.07015
18	ABAT	4-aminobutyrate aminotransferase	-0.913065	3.45314	-3.56517	0.00882286	0.110409	-2.66758
57035	RSRP1	arginine and serine rich protein 1	-1.03282	5.71245	-3.57828	0.00882752	0.110409	-2.98041
105369447	NA	NA	-2.59798	-1.87027	-3.55775	0.00887488	0.110603	-2.28244
7637	ZNF84	zinc finger protein 84	-0.449626	6.34735	-3.55602	0.00888492	0.110603	-3.07181
158866	ZDHHC15	zinc finger DHHC-type palmitoyltransferase 15	2.16466	-1.65395	3.55578	0.00888777	0.110603	-2.26652
6130	RPL7A	ribosomal protein L7a	-0.479957	11.026	-3.55435	0.00890512	0.110603	-3.02331
10181	RBM5	RNA binding motif protein 5	-0.354178	6.74889	-3.55435	0.00890517	0.110603	-3.10222
389023	DPP10-AS1	DPP10 antisense RNA 1	0.999223	1.24582	3.5539	0.00891061	0.110603	-2.3813
9127	P2RX6	purinergic receptor P2X 6	0.986649	1.42317	3.55378	0.00891204	0.110603	-2.40266
6122	RPL3	ribosomal protein L3	-0.599781	11.6327	-3.55744	0.00891365	0.110603	-2.99958
11031	RAB31	RAB31, member RAS oncogene family	0.621001	3.65141	3.5536	0.00891416	0.110603	-2.71128
56139	PCDHA10	protocadherin alpha 10	-0.804625	3.07272	-3.55288	0.00892296	0.110603	-2.62819
56110	PCDHGA5	protocadherin gamma subfamily A, 5	-1.11415	0.498199	-3.55254	0.00892709	0.110603	-2.30667
100859921	LINC00536	long intergenic non-protein coding RNA 536	2.95623	-1.66658	3.55994	0.00893923	0.110603	-2.27896
57717	PCDHB16	protocadherin beta 16	-0.838243	3.67557	-3.55509	0.00894208	0.110603	-2.71462
9348	NDST3	N-deacetylase and N-sulfotransferase 3	2.61561	-2.34176	3.54969	0.00896186	0.110753	-2.31032
647033	PA2G4P4	proliferation-associated 2G4 pseudogene 4	0.787566	3.32793	3.54883	0.00897239	0.110789	-2.66949
8851	CDK5R1	cyclin dependent kinase 5 regulatory subunit 1	-0.733254	3.6213	-3.54712	0.0089933	0.11091	-2.71579
5700	PSMC1	proteasome 26S subunit, ATPase 1	0.381617	6.08427	3.54522	0.0090166	0.11091	-3.06272
9455	HOMER2	homer scaffold protein 2	-0.621339	7.01365	-3.55504	0.00902589	0.11091	-3.11879
5274	SERPINI1	serpin family I member 1	1.17997	3.00562	3.5554	0.00902944	0.11091	-2.61834
9	NAT1	N-acetyltransferase 1	0.884325	2.35375	3.54362	0.00903627	0.11091	-2.54082
6252	RTN1	reticulon 1	2.15257	-1.03028	3.54416	0.00903667	0.11091	-2.25928
64921	CASD1	CAS1 domain containing 1	-0.714232	3.9644	-3.5429	0.00904516	0.11091	-2.7722
6233	RPS27A	ribosomal protein S27a	-0.681234	9.91535	-3.55409	0.00904554	0.11091	-3.0723
8139	GAN	gigaxonin	0.668967	3.63529	3.54243	0.00905094	0.11091	-2.72422
440270	GOLGA8B	golgin A8 family member B	-0.750292	5.29696	-3.55268	0.00906284	0.110962	-2.96244
57462	MYORG	myogenesis regulating glycosidase (putative)	1.14932	5.33112	3.55755	0.0090776	0.11102	-2.95659
5694	PSMB6	proteasome 20S subunit beta 6	0.490432	6.56088	3.53985	0.00908283	0.11102	-3.10984
23264	ZC3H7B	zinc finger CCCH-type containing 7B	-0.712289	6.63594	-3.55446	0.00909869	0.11112	-3.10553
25946	ZNF385A	zinc finger protein 385A	0.697581	4.61666	3.53862	0.00912391	0.11128	-2.87593
6156	RPL30	ribosomal protein L30	-0.50231	10.393	-3.53629	0.00912706	0.11128	-3.07204
101929340	LOC101929340	uncharacterized LOC101929340	2.19074	-0.808223	3.53891	0.00914115	0.111358	-2.26644
1005	CDH7	cadherin 7	-1.0615	2.69794	-3.53831	0.00915175	0.111394	-2.59701
284312	ZSCAN1	zinc finger and SCAN domain containing 1	-1.18211	0.318823	-3.53242	0.00917544	0.111551	-2.31803
55276	PGM2	phosphoglucomutase 2	0.372803	6.4334	3.53205	0.00918002	0.111551	-3.11306
27106	ARRDC2	arrestin domain containing 2	-0.594658	4.71747	-3.52974	0.00920908	0.11163	-2.90405
5464	PPA1	inorganic pyrophosphatase 1	-0.369876	8.09866	-3.52961	0.00921071	0.11163	-3.14779
125488	TTC39C	tetratricopeptide repeat domain 39C	-0.498317	4.67332	-3.52907	0.00921742	0.11163	-2.89928
8654	PDE5A	phosphodiesterase 5A	0.826572	4.07279	3.53281	0.00922063	0.11163	-2.80382
55486	PARL	presenilin associated rhomboid like	0.351109	6.09655	3.52802	0.0092307	0.11163	-3.08923
375757	SWI5	SWI5 homologous recombination repair protein	0.505118	4.04918	3.52786	0.00923264	0.11163	-2.80701
126129	CPT1C	carnitine palmitoyltransferase 1C	0.91682	3.30329	3.52954	0.00926089	0.111708	-2.69455
5869	RAB5B	RAB5B, member RAS oncogene family	0.440183	7.90814	3.5251	0.00926753	0.111708	-3.15716
92691	TMEM169	transmembrane protein 169	1.31856	0.277041	3.52435	0.00927709	0.111708	-2.3233
57494	RIMKLB	ribosomal modification protein rimK like family member B	0.541749	5.00801	3.52386	0.00928324	0.111708	-2.95442
54734	RAB39A	RAB39A, member RAS oncogene family	-0.809822	3.15192	-3.52376	0.00928458	0.111708	-2.6804
26284	ERAL1	Era like 12S mitochondrial rRNA chaperone 1	0.332576	6.48342	3.5237	0.00928529	0.111708	-3.12934
6907	TBL1X	transducin beta like 1 X-linked	-0.42997	5.90887	-3.52125	0.00931648	0.111726	-3.0791
6330	SCN4B	sodium voltage-gated channel beta subunit 4	3.51112	-0.149481	3.53756	0.00932586	0.111726	-2.28225
10330	CNPY2	canopy FGF signaling regulator 2	0.459745	6.38332	3.52042	0.00932697	0.111726	-3.12518
1318	SLC31A2	solute carrier family 31 member 2	0.630705	2.70077	3.52019	0.00932998	0.111726	-2.62325
339318	ZNF181	zinc finger protein 181	-0.517484	3.98652	-3.52017	0.00933022	0.111726	-2.80931
1743	DLST	dihydrolipoamide S-succinyltransferase	0.385268	6.64439	3.51996	0.00933292	0.111726	-3.14515
8372	HYAL3	hyaluronidase 3	-1.27028	3.59176	-3.53315	0.00938171	0.112217	-2.73813
80313	LRRC27	leucine rich repeat containing 27	-0.631279	3.62602	-3.51393	0.00941021	0.112466	-2.76469
51065	RPS27L	ribosomal protein S27 like	0.541056	5.46628	3.51211	0.00943367	0.112615	-3.03517
79633	FAT4	FAT atypical cadherin 4	0.940579	2.75387	3.51247	0.00943826	0.112615	-2.63866
6566	SLC16A1	solute carrier family 16 member 1	-0.714212	7.2797	-3.52754	0.00945321	0.112642	-3.16883
201163	FLCN	folliculin	-0.507415	5.36933	-3.51038	0.00945597	0.112642	-3.02596
2039	DMTN	dematin actin binding protein	-0.844692	4.54966	-3.52002	0.00947329	0.112755	-2.89958
23508	TTC9	tetratricopeptide repeat domain 9	1.68224	1.18788	3.51885	0.00948834	0.112842	-2.41782
56980	PRDM10	PR/SET domain 10	-0.401134	5.28562	-3.5067	0.00950368	0.112855	-3.02053
6167	RPL37	ribosomal protein L37	-0.56147	9.63101	-3.5099	0.00951228	0.112855	-3.13947
998	CDC42	cell division cycle 42	0.328614	7.59862	3.50573	0.00951637	0.112855	-3.189
319089	TTC6	tetratricopeptide repeat domain 6	0.505097	5.58912	3.50541	0.00952049	0.112855	-3.06135
7544	ZFY	zinc finger protein Y-linked	-0.929661	4.15954	-3.51434	0.00954664	0.112971	-2.84873
284729	ESPNP	espin pseudogene	-2.89972	-2.23308	-3.5066	0.00955534	0.112971	-2.35355
6334	SCN8A	sodium voltage-gated channel alpha subunit 8	-0.667503	3.7104	-3.50267	0.00955632	0.112971	-2.79252
283310	OTOGL	otogelin like	1.86577	-1.1504	3.50228	0.00956142	0.112971	-2.30866
5198	PFAS	phosphoribosylformylglycinamidine synthase	-0.757144	6.51446	-3.51735	0.00958448	0.113106	-3.1513
55851	PSENEN	presenilin enhancer, gamma-secretase subunit	0.426233	5.41742	3.50022	0.00958839	0.113106	-3.04687
105376066	NA	NA	-1.42425	-0.22223	-3.49923	0.0096014	0.113167	-2.32636
84247	RTL6	retrotransposon Gag like 6	-0.458424	6.46391	-3.49742	0.00962528	0.113206	-3.16582
7421	VDR	vitamin D receptor	0.778159	5.54356	3.50909	0.0096371	0.113206	-3.05719
340578	DCAF12L2	DDB1 and CUL4 associated factor 12 like 2	-0.942425	4.06475	-3.50738	0.00963747	0.113206	-2.84442
2261	FGFR3	fibroblast growth factor receptor 3	-0.887199	5.00251	-3.51327	0.00963764	0.113206	-2.98
3093	UBE2K	ubiquitin conjugating enzyme E2 K	0.404097	7.96244	3.49597	0.00964442	0.113206	-3.19874
7292	TNFSF4	TNF superfamily member 4	-1.26228	0.326268	-3.49543	0.00965147	0.113206	-2.3659
401303	ZNF815P	zinc finger protein 815, pseudogene	1.19758	0.611499	3.49438	0.00966544	0.113259	-2.39076
5156	PDGFRA	platelet derived growth factor receptor alpha	1.90133	-1.90293	3.49391	0.00967159	0.113259	-2.34634
84298	LLPH	LLP homolog, long-term synaptic facilitation factor	0.495017	4.63054	3.49115	0.00970828	0.113509	-2.94648
51291	GMIP	GEM interacting protein	-0.888924	4.49781	-3.50149	0.00971508	0.113509	-2.91788
4502	MT2A	metallothionein 2A	1.00861	2.86007	3.49437	0.00971635	0.113509	-2.68051
23216	TBC1D1	TBC1 domain family member 1	0.529173	5.94041	3.48839	0.00974507	0.113714	-3.12814
55657	ZNF692	zinc finger protein 692	-0.518426	5.75502	-3.48806	0.00974957	0.113714	-3.10824
222950	NYAP1	neuronal tyrosine phosphorylated phosphoinositide-3-kinase adaptor 1	2.807	-1.30837	3.49722	0.00976328	0.113782	-2.33167
81579	PLA2G12A	phospholipase A2 group XIIA	-0.437239	4.4345	-3.48565	0.00978177	0.113906	-2.92622
159125	RBMY2EP	RNA binding motif protein Y-linked family 2 member E, pseudogene	0.866946	1.20406	3.48383	0.00980627	0.113941	-2.47279
116986	AGAP2	ArfGAP with GTPase domain, ankyrin repeat and PH domain 2	1.48701	2.25409	3.50025	0.00980936	0.113941	-2.59066
79705	LRRK1	leucine rich repeat kinase 1	-0.668106	3.63665	-3.48283	0.00981968	0.113941	-2.81
92312	MEX3A	mex-3 RNA binding family member A	-0.831646	6.76085	-3.49917	0.00982364	0.113941	-3.1914
401145	CCSER1	coiled-coil serine rich protein 1	0.928756	1.6967	3.48251	0.00982398	0.113941	-2.53587
150771	ITPRIPL1	ITPRIP like 1	-1.8101	-0.238404	-3.48177	0.00984563	0.114101	-2.34588
66037	BOLL	boule homolog, RNA binding protein	1.03383	1.12672	3.47883	0.00987379	0.114237	-2.46759
6159	RPL29	ribosomal protein L29	-0.693519	9.97699	-3.48956	0.00987425	0.114237	-3.1632
10560	SLC19A2	solute carrier family 19 member 2	-0.47866	5.53737	-3.4783	0.00988098	0.114237	-3.09504
9584	RBM39	RNA binding motif protein 39	-0.316756	8.07828	-3.47768	0.00988942	0.114244	-3.22364
151651	EFHB	EF-hand domain family member B	1.3638	0.902824	3.47497	0.0099263	0.114578	-2.44252
23384	SPECC1L	sperm antigen with calponin homology and coiled-coil domains 1 like	-0.588505	4.73765	-3.47323	0.00995003	0.114632	-2.98825
367	AR	androgen receptor	-0.431834	9.38854	-3.47295	0.00995384	0.114632	-3.19776
9759	HDAC4	histone deacetylase 4	-0.566287	3.44244	-3.47289	0.00995465	0.114632	-2.7968
340037	PRR7-AS1	PRR7 antisense RNA 1	-0.873078	1.09811	-3.47189	0.00996829	0.11465	-2.47762
84152	PPP1R1B	protein phosphatase 1 regulatory inhibitor subunit 1B	-0.815065	8.0146	-3.48814	0.00997198	0.11465	-3.22274
4567	TRNL1	tRNA	-1.2152	0.905444	-3.47102	0.00998027	0.114655	-2.45261
285195	SLC9A9	solute carrier family 9 member A9	1.27649	-0.431275	3.46697	0.0100359	0.115202	-2.35868
100287314	LINC00941	long intergenic non-protein coding RNA 941	-0.925329	1.29408	-3.46627	0.0100456	0.115222	-2.50813
3983	ABLIM1	actin binding LIM protein 1	-0.699878	6.7381	-3.48144	0.0100631	0.115333	-3.21786
23529	CLCF1	cardiotrophin like cytokine factor 1	-0.865097	3.64285	-3.46816	0.0100724	0.115348	-2.83322
80217	CFAP43	cilia and flagella associated protein 43	0.857723	1.44534	3.46322	0.0100878	0.115392	-2.53088
3757	KCNH2	potassium voltage-gated channel subfamily H member 2	1.49031	2.08163	3.47903	0.0100922	0.115392	-2.59409
79957	PAQR6	progestin and adipoQ receptor family member 6	-0.918461	3.09733	-3.46479	0.0101155	0.115568	-2.75777
5563	PRKAA2	protein kinase AMP-activated catalytic subunit alpha 2	0.911396	4.3936	3.47058	0.0101333	0.115675	-2.94441
51643	TMBIM4	transmembrane BAX inhibitor motif containing 4	0.380881	5.31721	3.45941	0.0101408	0.115675	-3.09271
57683	ZDBF2	zinc finger DBF-type containing 2	0.706204	4.74366	3.45974	0.0101885	0.116118	-3.0092
4811	NID1	nidogen 1	1.01979	5.78614	3.47107	0.0102062	0.116118	-3.14038
10445	MCRS1	microspherule protein 1	0.507043	6.09791	3.45453	0.0102091	0.116118	-3.19429
440278	CATSPER2P1	cation channel sperm associated 2 pseudogene 1	1.31259	0.520441	3.45435	0.0102116	0.116118	-2.43398
375341	C3orf62	chromosome 3 open reading frame 62	-0.573287	3.87634	-3.452	0.0102447	0.116151	-2.89022
100505865	LINC00920	long intergenic non-protein coding RNA 920	2.18947	-0.645445	3.45713	0.0102472	0.116151	-2.36697
689	BTF3	basic transcription factor 3	-0.350477	8.85819	-3.45177	0.010248	0.116151	-3.24429
10279	PRSS16	serine protease 16	1.01417	2.24789	3.45222	0.0102492	0.116151	-2.65167
1185	CLCN6	chloride voltage-gated channel 6	-0.58805	3.71658	-3.45131	0.0102545	0.116151	-2.86743
26503	SLC17A5	solute carrier family 17 member 5	1.1695	2.4835	3.45758	0.0102989	0.116464	-2.68179
57553	MICAL3	microtubule associated monooxygenase, calponin and LIM domain containing 3	-0.441073	6.11008	-3.4466	0.0103212	0.116464	-3.20892
147699	PPM1N	protein phosphatase, Mg2+/Mn2+ dependent 1N (putative)	1.3279	0.597149	3.44599	0.0103298	0.116464	-2.45144
6152	RPL24	ribosomal protein L24	-0.509676	9.65551	-3.44563	0.0103426	0.116464	-3.2293
339290	LINC00667	long intergenic non-protein coding RNA 667	-0.477623	5.28474	-3.44479	0.0103469	0.116464	-3.10948
23597	ACOT9	acyl-CoA thioesterase 9	-1.69881	-0.110794	-3.44466	0.0103564	0.116464	-2.39946
728661	SLC35E2B	solute carrier family 35 member E2B	-0.503268	6.65739	-3.44442	0.0103642	0.116464	-3.25624
375686	SPATC1	spermatogenesis and centriole associated 1	-0.94792	1.14796	-3.44247	0.01038	0.116464	-2.52194
1912	PHC2	polyhomeotic homolog 2	-0.48639	6.09612	-3.44163	0.0103921	0.116464	-3.21428
3399	ID3	inhibitor of DNA binding 3, HLH protein	2.49014	4.18732	3.45738	0.0103983	0.116464	-2.90041
55138	FAM90A1	family with sequence similarity 90 member A1	0.897895	1.45877	3.44037	0.0104101	0.116464	-2.56315
5079	PAX5	paired box 5	1.291	-0.608731	3.44018	0.0104128	0.116464	-2.38645
154790	CLEC2L	C-type lectin domain family 2 member L	2.9556	-1.73105	3.44923	0.0104173	0.116464	-2.40377
23111	SPART	spartin	-1.3497	0.748389	-3.43983	0.0104179	0.116464	-2.4754
64431	ACTR6	actin related protein 6	0.688353	5.50455	3.44931	0.0104235	0.116464	-3.13776
5719	PSMD13	proteasome 26S subunit, non-ATPase 13	0.39315	5.97035	3.43942	0.0104237	0.116464	-3.20409
6729	SRP54	signal recognition particle 54	0.454204	6.53117	3.43923	0.0104265	0.116464	-3.25438
51622	CCZ1	CCZ1 homolog, vacuolar protein trafficking and biogenesis associated	0.65376	3.43355	3.43886	0.0104319	0.116464	-2.84229
328	APEX1	apurinic/apyrimidinic endodeoxyribonuclease 1	-0.466452	7.9911	-3.43835	0.0104392	0.116464	-3.2823
10195	ALG3	ALG3 alpha-1,3- mannosyltransferase	-0.446676	6.42714	-3.43812	0.0104425	0.116464	-3.24955
196996	GRAMD2A	GRAM domain containing 2A	1.94194	-0.477035	3.43883	0.0104802	0.116794	-2.39223
29997	NOP53	NOP53 ribosome biogenesis factor	-1.37249	7.53066	-3.44981	0.0105062	0.116995	-3.27532
7570	ZNF22	zinc finger protein 22	-0.748043	5.0465	-3.44153	0.0105356	0.117096	-3.08579
3611	ILK	integrin linked kinase	0.417777	5.90218	3.431	0.0105454	0.117096	-3.20836
84273	NOA1	nitric oxide associated 1	-0.530398	6.22774	-3.43257	0.0105471	0.117096	-3.24111
10325	RRAGB	Ras related GTP binding B	-0.575123	3.49716	-3.43086	0.0105476	0.117096	-2.86464
9881	TRANK1	tetratricopeptide repeat and ankyrin repeat containing 1	0.811307	3.89476	3.43383	0.0105577	0.117119	-2.91872
56899	ANKS1B	ankyrin repeat and sterile alpha motif domain containing 1B	-0.871389	2.5845	-3.42898	0.010575	0.117159	-2.73393
26009	ZZZ3	zinc finger ZZ-type containing 3	-0.486276	6.43987	-3.42881	0.0105775	0.117159	-3.26372
10576	CCT2	chaperonin containing TCP1 subunit 2	0.59656	8.59322	3.43681	0.0106036	0.117359	-3.28049
57523	NYNRIN	NYN domain and retroviral integrase containing	1.3286	-0.360959	3.42395	0.0106486	0.117767	-2.41493
9682	KDM4A	lysine demethylase 4A	-0.39829	6.2574	-3.42271	0.0106669	0.117879	-3.25818
117854	TRIM6	tripartite motif containing 6	2.1935	-1.26456	3.42211	0.0106857	0.117998	-2.40506
84188	FAR1	fatty acyl-CoA reductase 1	0.668363	6.79554	3.43258	0.0106975	0.118039	-3.28718
57643	ZSWIM5	zinc finger SWIM-type containing 5	-0.732429	2.76653	-3.41881	0.0107245	0.118132	-2.77524
1241	LTB4R	leukotriene B4 receptor	-0.764478	1.45048	-3.41859	0.0107277	0.118132	-2.59591
84314	TMEM107	transmembrane protein 107	0.916136	4.31469	3.4293	0.0107304	0.118132	-2.99287
26353	HSPB8	heat shock protein family B (small) member 8	2.39458	-0.945448	3.42336	0.0107542	0.11815	-2.40619
121512	FGD4	FYVE, RhoGEF and PH domain containing 4	0.620948	3.46321	3.41649	0.0107588	0.11815	-2.8789
5110	PCMT1	protein-L-isoaspartate (D-aspartate) O-methyltransferase	0.399508	6.14799	3.4162	0.0107632	0.11815	-3.25651
101927021	ZFAND2A-DT	ZFAND2A divergent transcript	0.489996	4.18724	3.4158	0.010769	0.11815	-2.98845
79188	TMEM43	transmembrane protein 43	-0.483762	7.07239	-3.41608	0.0107727	0.11815	-3.31557
284004	HEXD	hexosaminidase D	-1.02455	1.97911	-3.41392	0.0107971	0.118226	-2.66922
5217	PFN2	profilin 2	0.38996	7.72417	3.41355	0.0108026	0.118226	-3.32207
8756	ADAM7	ADAM metallopeptidase domain 7	1.37423	3.96843	3.42886	0.0108111	0.118226	-2.93905
55552	ZNF823	zinc finger protein 823	0.615412	3.15572	3.41209	0.0108244	0.118226	-2.84041
84513	PLPP5	phospholipid phosphatase 5	0.419893	5.46857	3.41189	0.0108274	0.118226	-3.18197
56985	ADPRM	ADP-ribose/CDP-alcohol diphosphatase, manganese dependent	-0.823138	2.67805	-3.41072	0.010845	0.118226	-2.77357
3624	INHBA	inhibin subunit beta A	3.38669	0.103726	3.42641	0.0108475	0.118226	-2.42597
5721	PSME2	proteasome activator subunit 2	0.65026	6.10951	3.42051	0.0108523	0.118226	-3.25167
8629	JRK	Jrk helix-turn-helix protein	-0.510262	6.16282	-3.41056	0.010853	0.118226	-3.26623
26974	ZNF285	zinc finger protein 285	-0.703607	3.32322	-3.40904	0.0108701	0.118325	-2.86923
201191	SAMD14	sterile alpha motif domain containing 14	0.948675	1.9601	3.40778	0.0108892	0.118388	-2.67485
5430	POLR2A	RNA polymerase II subunit A	0.627901	8.90725	3.41784	0.0108923	0.118388	-3.30058
9403	SELENOF	selenoprotein F	-0.353202	6.55136	-3.40091	0.0109931	0.119339	-3.31355
10121	ACTR1A	actin related protein 1A	0.392624	6.013	3.4007	0.0109962	0.119339	-3.26527
54539	NDUFB11	NADH:ubiquinone oxidoreductase subunit B11	-0.56909	6.1334	-3.40251	0.0110244	0.119556	-3.27712
2534	FYN	FYN proto-oncogene, Src family tyrosine kinase	1.33691	2.17114	3.40686	0.0110578	0.119816	-2.70592
23362	PSD3	pleckstrin and Sec7 domain containing 3	0.432398	5.66855	3.39572	0.0110724	0.119816	-3.23161
2625	GATA3	GATA binding protein 3	-1.87518	0.551365	-3.40585	0.0110731	0.119816	-2.50216
5225	PGC	progastricsin	2.08035	1.31801	3.40981	0.0110968	0.119905	-2.57145
387680	WASHC2A	WASH complex subunit 2A	-0.43874	4.69743	-3.39405	0.0110979	0.119905	-3.09803
5134	PDCD2	programmed cell death 2	-0.32948	6.28175	-3.39069	0.0111497	0.120366	-3.30757
9743	ARHGAP32	Rho GTPase activating protein 32	-0.73636	3.73442	-3.38935	0.0111705	0.120366	-2.9579
10675	CSPG5	chondroitin sulfate proteoglycan 5	1.31087	2.39413	3.40084	0.0111714	0.120366	-2.7489
64764	CREB3L2	cAMP responsive element binding protein 3 like 2	-0.347695	7.26959	-3.38909	0.0111744	0.120366	-3.35918
8614	STC2	stanniocalcin 2	-1.03655	5.35861	-3.40403	0.011185	0.120366	-3.18469
654790	PCP4L1	Purkinje cell protein 4 like 1	2.15773	-1.63621	3.38754	0.0111984	0.120366	-2.45358
9075	CLDN2	claudin 2	2.80445	-2.24008	3.39093	0.0112013	0.120366	-2.47694
80149	ZC3H12A	zinc finger CCCH-type containing 12A	-1.03888	1.98299	-3.387	0.0112069	0.120366	-2.70673
7068	THRB	thyroid hormone receptor beta	-0.759732	7.01722	-3.40181	0.0112191	0.120408	-3.34407
143098	MPP7	membrane palmitoylated protein 7	1.12351	0.667874	3.38493	0.011239	0.120533	-2.54191
9060	PAPSS2	3'-phosphoadenosine 5'-phosphosulfate synthase 2	-0.56315	4.32612	-3.38316	0.0112667	0.12074	-3.05688
5566	PRKACA	protein kinase cAMP-activated catalytic subunit alpha	0.336246	6.94861	3.37646	0.0113718	0.121777	-3.36965
152098	ZCWPW2	zinc finger CW-type and PWWP domain containing 2	1.23773	0.76927	3.37586	0.0113813	0.121789	-2.56307
105374860	NA	NA	2.4873	-1.74773	3.37584	0.0114256	0.122055	-2.47582
644150	WIPF3	WAS/WASL interacting protein family member 3	2.44489	-1.46689	3.37602	0.0114347	0.122055	-2.46648
51399	TRAPPC4	trafficking protein particle complex 4	0.367939	6.25905	3.37228	0.0114379	0.122055	-3.3313
26499	PLEK2	pleckstrin 2	1.02079	2.54085	3.3757	0.0114398	0.122055	-2.80279
6129	RPL7	ribosomal protein L7	-0.471323	10.2613	-3.3701	0.0114726	0.122316	-3.31856
81031	SLC2A10	solute carrier family 2 member 10	2.49415	-1.40309	3.37147	0.0115079	0.122577	-2.4706
3625	INHBB	inhibin subunit beta B	1.47377	0.780894	3.37085	0.011514	0.122577	-2.56958
3198	HOXA1	homeobox A1	2.61122	-1.38562	3.37255	0.011552	0.122763	-2.47259
113263	GLCCI1	glucocorticoid induced 1	0.558316	4.10207	3.36506	0.0115531	0.122763	-3.0483
54777	CFAP46	cilia and flagella associated protein 46	-1.61748	-0.327108	-3.36483	0.0115568	0.122763	-2.48954
6229	RPS24	ribosomal protein S24	-0.505032	10.5254	-3.36416	0.0115676	0.122787	-3.31788
5744	PTHLH	parathyroid hormone like hormone	2.02447	-0.593813	3.36689	0.0115801	0.12283	-2.47713
7534	YWHAZ	tyrosine 3-monooxygenase/tryptophan 5-monooxygenase activation protein zeta	0.361142	9.74266	3.36083	0.0116212	0.122918	-3.34996
1831	TSC22D3	TSC22 domain family member 3	-1.118	6.43832	-3.3757	0.0116286	0.122918	-3.3438
6134	RPL10	ribosomal protein L10	-0.462345	9.83992	-3.35999	0.0116348	0.122918	-3.34792
60436	TGIF2	TGFB induced factor homeobox 2	-0.669845	5.77569	-3.3698	0.0116368	0.122918	-3.28933
84809	CROCCP2	CROCC pseudogene 2	-0.720397	4.93836	-3.36865	0.011638	0.122918	-3.17559
100134317	LOC100134317	uncharacterized LOC100134317	-1.59543	-0.96958	-3.35901	0.0116507	0.122918	-2.47817
5707	PSMD1	proteasome 26S subunit, non-ATPase 1	0.563846	7.30307	3.3672	0.011654	0.122918	-3.39622
27445	PCLO	piccolo presynaptic cytomatrix protein	0.657946	4.69655	3.36183	0.0116561	0.122918	-3.14449
55638	SYBU	syntabulin	0.481492	3.95969	3.35811	0.0116652	0.122924	-3.03759
29015	SLC43A3	solute carrier family 43 member 3	1.07149	1.0065	3.3562	0.0116963	0.123163	-2.61869
23505	TMEM131	transmembrane protein 131	-0.351142	6.0914	-3.35551	0.0117075	0.123191	-3.34088
55733	HHAT	hedgehog acyltransferase	1.16192	0.010815	3.35481	0.0117189	0.123222	-2.52449
9948	WDR1	WD repeat domain 1	0.339603	7.30305	3.35379	0.0117355	0.123249	-3.41086
6154	RPL26	ribosomal protein L26	-0.686684	10.0782	-3.36503	0.0117384	0.123249	-3.34183
51094	ADIPOR1	adiponectin receptor 1	0.417245	7.75109	3.35279	0.0117518	0.1233	-3.41082
646730	LINC02618	long intergenic non-protein coding RNA 2618	-2.54938	-2.1585	-3.35128	0.0117894	0.123492	-2.517
54617	INO80	INO80 complex ATPase subunit	-0.465319	6.15511	-3.3498	0.0118007	0.123492	-3.35451
84668	FAM126A	family with sequence similarity 126 member A	0.563346	4.97313	3.34926	0.0118096	0.123492	-3.2022
57666	FBRSL1	fibrosin like 1	-1.06708	6.20439	-3.36446	0.0118097	0.123492	-3.34047
1356	CP	ceruloplasmin	1.26303	0.368278	3.3489	0.0118155	0.123492	-2.55944
56929	FEM1C	fem-1 homolog C	-0.347701	6.52568	-3.34856	0.0118211	0.123492	-3.38856
134637	ADAT2	adenosine deaminase tRNA specific 2	-0.449851	5.75544	-3.34752	0.0118382	0.123541	-3.31387
7005	TEAD3	TEA domain transcription factor 3	0.644833	4.02023	3.34676	0.0118507	0.123541	-3.06173
91748	MIDEAS	mitotic deacetylase associated SANT domain protein	-0.530131	6.53744	-3.34922	0.0118674	0.123541	-3.38983
9697	TRAM2	translocation associated membrane protein 2	-0.394117	5.29952	-3.3453	0.0118748	0.123541	-3.25701
858	CAV2	caveolin 2	1.55882	0.495418	3.34852	0.0118762	0.123541	-2.57003
1811	SLC26A3	solute carrier family 26 member 3	1.55515	0.400188	3.34831	0.0118768	0.123541	-2.56226
117177	RAB3IP	RAB3A interacting protein	0.62567	4.85644	3.34366	0.0119266	0.123821	-3.19364
400	ARL1	ADP ribosylation factor like GTPase 1	0.349583	7.19577	3.34167	0.011935	0.123821	-3.42714
4535	ND1	NADH dehydrogenase subunit 1	-0.562549	10.9303	-3.34478	0.0119409	0.123821	-3.33451
113146	AHNAK2	AHNAK nucleoprotein 2	2.85318	0.830299	3.3563	0.0119432	0.123821	-2.57253
11163	NUDT4	nudix hydrolase 4	0.457886	6.25773	3.34099	0.0119463	0.123821	-3.37618
79595	SAP130	Sin3A associated protein 130	0.449102	4.8432	3.33999	0.011963	0.123892	-3.19772
90139	TSPAN18	tetraspanin 18	1.31551	2.02001	3.34934	0.0119703	0.123892	-2.76443
4000	LMNA	lamin A/C	0.861352	7.53012	3.35268	0.0120029	0.124061	-3.42185
9469	CHST3	carbohydrate sulfotransferase 3	-0.42648	5.62574	-3.33755	0.0120037	0.124061	-3.31214
56146	PCDHA2	protocadherin alpha 2	-0.945428	1.95215	-3.3366	0.0120195	0.124125	-2.77456
247	ALOX15B	arachidonate 15-lipoxygenase type B	1.57434	1.32751	3.34516	0.0120398	0.124125	-2.66983
57128	LYRM4	LYR motif containing 4	-0.631409	5.11376	-3.33859	0.012044	0.124125	-3.24147
23363	OBSL1	obscurin like cytoskeletal adaptor 1	-0.825276	3.94244	-3.34133	0.0120441	0.124125	-3.0623
123606	NIPA1	NIPA magnesium transporter 1	1.15643	3.95154	3.34872	0.0120686	0.124166	-3.05423
169714	QSOX2	quiescin sulfhydryl oxidase 2	-0.360876	6.08388	-3.33313	0.0120777	0.124166	-3.37286
29956	CERS2	ceramide synthase 2	-0.353534	8.73645	-3.33274	0.0120843	0.124166	-3.42177
3420	IDH3B	isocitrate dehydrogenase (NAD(+)) 3 non-catalytic subunit beta	0.393838	6.44393	3.33266	0.0120857	0.124166	-3.40472
784	CACNB3	calcium voltage-gated channel auxiliary subunit beta 3	0.429999	6.18203	3.33235	0.0120908	0.124166	-3.38228
23012	STK38L	serine/threonine kinase 38 like	0.484195	5.93476	3.33161	0.0121032	0.124206	-3.3567
6208	RPS14	ribosomal protein S14	-0.593838	9.47604	-3.33733	0.0121614	0.124715	-3.40079
100144748	KLLN	killin, p53 regulated DNA replication inhibitor	0.782206	1.91893	3.32683	0.0121842	0.124838	-2.78521
1213	CLTC	clathrin heavy chain	0.407226	9.20943	3.32641	0.0121914	0.124838	-3.41764
56935	SMCO4	single-pass membrane protein with coiled-coil domains 4	-0.759224	5.2142	-3.33526	0.0122059	0.124838	-3.26406
79935	CCNP	cyclin P	1.56705	0.295458	3.32717	0.012209	0.124838	-2.58077
10963	STIP1	stress induced phosphoprotein 1	0.359347	7.9981	3.32493	0.0122165	0.124838	-3.44848
63933	MCUR1	mitochondrial calcium uniporter regulator 1	0.508604	5.76828	3.3229	0.0122512	0.125106	-3.34982
339263	LINC02693	long intergenic non-protein coding RNA 2693	-0.584565	4.22508	-3.32145	0.0122759	0.125269	-3.13069
8653	DDX3Y	DEAD-box helicase 3 Y-linked	0.537877	7.09252	3.32564	0.0123026	0.12541	-3.45149
6169	RPL38	ribosomal protein L38	-0.547432	8.79967	-3.32538	0.012307	0.12541	-3.43549
8864	PER2	period circadian regulator 2	-0.789424	5.21977	-3.33279	0.0123168	0.125422	-3.27176
51258	MRPL51	mitochondrial ribosomal protein L51	0.695022	6.81936	3.33149	0.012359	0.125647	-3.43841
22890	ZBTB1	zinc finger and BTB domain containing 1	-0.630865	5.58312	-3.32358	0.0123627	0.125647	-3.33107
64167	ERAP2	endoplasmic reticulum aminopeptidase 2	-1.41317	-0.515231	-3.31593	0.0123708	0.125647	-2.54399
6205	RPS11	ribosomal protein S11	-0.453011	10.4185	-3.31462	0.0123935	0.125647	-3.39443
9991	PTBP3	polypyrimidine tract binding protein 3	0.381073	7.13782	3.31454	0.0123949	0.125647	-3.46583
54585	LZTFL1	leucine zipper transcription factor like 1	-0.389852	6.11381	-3.31439	0.0123975	0.125647	-3.40322
5825	ABCD3	ATP binding cassette subfamily D member 3	0.413353	6.93581	3.31427	0.0123995	0.125647	-3.45984
54855	TENT5C	terminal nucleotidyltransferase 5C	-1.18612	6.53227	-3.32821	0.0124152	0.125719	-3.41863
26996	GPR160	G protein-coupled receptor 160	1.36915	2.28109	3.32611	0.0124512	0.12598	-2.8385
692063	SNORA32	small nucleolar RNA, H/ACA box 32	-0.997481	0.846323	-3.31088	0.0124583	0.12598	-2.66418
6217	RPS16	ribosomal protein S16	-0.72014	9.37811	-3.3226	0.0125116	0.126431	-3.43009
3216	HOXB6	homeobox B6	-0.5717	3.57778	-3.30583	0.0125465	0.126664	-3.0562
92689	FAM114A1	family with sequence similarity 114 member A1	0.472937	5.32991	3.30529	0.012556	0.126664	-3.31835
3048	HBG2	hemoglobin subunit gamma 2	-1.58546	-0.391174	-3.30501	0.0125609	0.126664	-2.56254
9993	DGCR2	DiGeorge syndrome critical region gene 2	-0.530203	6.40132	-3.30717	0.0125822	0.126791	-3.44133
3725	JUN	Jun proto-oncogene, AP-1 transcription factor subunit	-1.40275	5.19864	-3.31777	0.0125954	0.126836	-3.27978
25956	SEC31B	SEC31 homolog B, COPII coat complex component	-0.911514	3.58663	-3.30977	0.0126352	0.127148	-3.05609
51295	ECSIT	ECSIT signaling integrator	-0.82407	5.1608	-3.31452	0.0126523	0.127233	-3.29026
1968	EIF2S3	eukaryotic translation initiation factor 2 subunit gamma	-0.379723	7.80834	-3.29825	0.0126801	0.127424	-3.49075
284076	TTLL6	tubulin tyrosine ligase like 6	1.96499	0.652973	3.3093	0.012744	0.127978	-2.64012
7039	TGFA	transforming growth factor alpha	2.22317	1.02485	3.30723	0.0127805	0.128256	-2.67265
220074	LRTOMT	leucine rich transmembrane and O-methyltransferase domain containing	0.453386	5.83795	3.29137	0.0128026	0.128388	-3.40509
23536	ADAT1	adenosine deaminase tRNA specific 1	0.485808	5.33343	3.29072	0.0128142	0.128416	-3.34014
200728	TMEM17	transmembrane protein 17	-0.591526	2.73177	-3.28947	0.0128366	0.128457	-2.95539
7048	TGFBR2	transforming growth factor beta receptor 2	-0.904818	4.21895	-3.30022	0.0128398	0.128457	-3.16684
162972	ZNF550	zinc finger protein 550	-0.460891	5.25789	-3.28902	0.0128448	0.128457	-3.33327
7324	UBE2E1	ubiquitin conjugating enzyme E2 E1	-0.405064	6.48992	-3.2878	0.0128667	0.128505	-3.47495
7409	VAV1	vav guanine nucleotide exchange factor 1	0.652861	3.19588	3.28777	0.0128673	0.128505	-3.024
7167	TPI1	triosephosphate isomerase 1	0.434093	9.28954	3.28659	0.0128885	0.128614	-3.47377
9545	RAB3D	RAB3D, member RAS oncogene family	0.583217	5.81	3.291	0.0128962	0.128614	-3.40457
84879	MFSD2A	major facilitator superfamily domain containing 2A	1.74608	2.10775	3.30006	0.0129081	0.128614	-2.83914
4852	NPY	neuropeptide Y	-1.52935	1.57472	-3.29609	0.0129136	0.128614	-2.77345
801	CALM1	calmodulin 1	0.523372	7.72511	3.2895	0.0129232	0.128621	-3.50799
57713	SFMBT2	Scm like with four mbt domains 2	-0.515293	3.97768	-3.28216	0.0129688	0.128986	-3.15081
7109	TRAPPC10	trafficking protein particle complex 10	0.395209	4.96371	3.28076	0.0129941	0.129035	-3.30247
25994	HIGD1A	HIG1 hypoxia inducible domain family member 1A	0.341678	7.23146	3.28046	0.0129996	0.129035	-3.51795
493869	GPX8	glutathione peroxidase 8 (putative)	-0.979886	2.42844	-3.28333	0.0130048	0.129035	-2.91945
10124	ARL4A	ADP ribosylation factor like GTPase 4A	0.575314	4.61082	3.27945	0.013018	0.129035	-3.24993
121268	RHEBL1	RHEB like 1	0.904936	2.43335	3.27944	0.0130181	0.129035	-2.92279
65110	UPF3A	UPF3A regulator of nonsense mediated mRNA decay	-0.513378	5.13396	-3.27872	0.0130314	0.129078	-3.33011
27146	FAM184B	family with sequence similarity 184 member B	-0.651211	2.51275	-3.27667	0.0130687	0.129305	-2.94199
51175	TUBE1	tubulin epsilon 1	-0.855508	4.82412	-3.29095	0.0130721	0.129305	-3.27514
3309	HSPA5	heat shock protein family A (Hsp70) member 5	0.65109	10.0688	3.28499	0.013088	0.129375	-3.45791
898	CCNE1	cyclin E1	0.707069	3.85967	3.27557	0.0130977	0.129382	-3.1407
56996	SLC12A9	solute carrier family 12 member 9	-0.932413	5.69289	-3.2887	0.0131129	0.129382	-3.3977
6637	SNRPG	small nuclear ribonucleoprotein polypeptide G	0.794206	4.871	3.28338	0.0131175	0.129382	-3.28821
119559	SFXN4	sideroflexin 4	-0.511298	5.30375	-3.27361	0.0131249	0.129382	-3.36179
57456	KIAA1143	KIAA1143	-0.338959	6.523	-3.27315	0.0131334	0.129382	-3.49947
51130	ASB3	ankyrin repeat and SOCS box containing 3	-1.135	-0.153978	-3.27256	0.0131441	0.129401	-2.62042
7277	TUBA4A	tubulin alpha 4a	1.32177	3.67923	3.28592	0.0131635	0.129414	-3.09985
27040	LAT	linker for activation of T cells	-1.07397	1.65242	-3.27134	0.0131667	0.129414	-2.82207
57634	EP400	E1A binding protein p400	-0.431866	7.29748	-3.27079	0.0131768	0.129414	-3.53303
85369	STRIP1	striatin interacting protein 1	-0.392491	5.1215	-3.27053	0.0131817	0.129414	-3.34129
5859	QARS1	glutaminyl-tRNA synthetase 1	-0.309323	8.73206	-3.27008	0.01319	0.129414	-3.5143
10409	BASP1	brain abundant membrane attached signal protein 1	1.8409	1.30223	3.28336	0.0132105	0.129527	-2.74762
283	ANG	angiogenin	0.846495	3.08208	3.26803	0.0132559	0.12978	-3.03471
22906	TRAK1	trafficking kinesin protein 1	-0.358032	5.98383	-3.26621	0.0132617	0.12978	-3.46069
22982	DIP2C	disco interacting protein 2 homolog C	-0.34278	5.47425	-3.26601	0.0132655	0.12978	-3.39765
246126	TXLNGY	taxilin gamma pseudogene, Y-linked	0.624139	4.86387	3.26813	0.013284	0.12978	-3.30636
5218	CDK14	cyclin dependent kinase 14	-0.650135	6.20667	-3.274	0.0132898	0.12978	-3.4765
57449	PLEKHG5	pleckstrin homology and RhoGEF domain containing G5	-0.623591	5.3692	-3.27022	0.0132899	0.12978	-3.37943
158228	FAM201A	family with sequence similarity 201 member A	-0.882685	1.70163	-3.26412	0.0133006	0.129797	-2.84247
91768	CABLES1	Cdk5 and Abl enzyme substrate 1	-0.946098	4.66501	-3.27663	0.0133344	0.13004	-3.27024
388633	LDLRAD1	low density lipoprotein receptor class A domain containing 1	2.16693	-0.120036	3.26995	0.0133651	0.130252	-2.62335
51430	SUCO	SUN domain containing ossification factor	-0.419574	7.72307	-3.25949	0.0133872	0.13038	-3.54899
440044	SLC22A20P	solute carrier family 22 member 20, pseudogene	-1.71484	-1.64236	-3.25825	0.0134106	0.130519	-2.5998
100505776	LINC01541	long intergenic non-protein coding RNA 1541	2.04054	-1.33883	3.25646	0.0134443	0.130642	-2.59928
1340	COX6B1	cytochrome c oxidase subunit 6B1	0.37293	7.08893	3.25631	0.0134471	0.130642	-3.55058
57409	MIF4GD	MIF4G domain containing	0.67121	4.01079	3.25554	0.0134617	0.130642	-3.19241
100294362	RNF213-AS1	RNF213 antisense RNA 1	-1.34071	-0.315098	-3.25395	0.0134918	0.130642	-2.633
6458	SH3GL1P1	SH3 domain containing GRB2 like 1, endophilin A2 pseudogene 1	-1.50964	-0.829383	-3.25351	0.0135001	0.130642	-2.61032
4521	NUDT1	nudix hydrolase 1	1.31436	4.38668	3.26704	0.0135133	0.130642	-3.23514
8322	FZD4	frizzled class receptor 4	-0.450411	6.22673	-3.25273	0.013515	0.130642	-3.50452
6375	XCL1	X-C motif chemokine ligand 1	-1.09047	0.359527	-3.25263	0.0135169	0.130642	-2.68928
7134	TNNC1	troponin C1, slow skeletal and cardiac type	1.32696	0.416886	3.25139	0.0135404	0.130642	-2.69262
57674	RNF213	ring finger protein 213	0.47857	5.95013	3.2512	0.0135439	0.130642	-3.47692
8887	TAX1BP1	Tax1 binding protein 1	0.576547	7.17895	3.26007	0.0135505	0.130642	-3.55256
21	ABCA3	ATP binding cassette subfamily A member 3	0.590519	5.01041	3.25202	0.0135549	0.130642	-3.35088
1211	CLTA	clathrin light chain A	-0.381953	6.55222	-3.24967	0.0135731	0.130642	-3.53593
54468	MIOS	meiosis regulator for oocyte development	0.390204	4.94652	3.24912	0.0135835	0.130642	-3.34636
6457	SH3GL3	SH3 domain containing GRB2 like 3, endophilin A3	1.06994	0.669854	3.24911	0.0135837	0.130642	-2.72519
3213	HOXB3	homeobox B3	-0.550435	3.00145	-3.24822	0.0136008	0.130642	-3.05415
54494	C11orf71	chromosome 11 open reading frame 71	-0.396886	5.25668	-3.24799	0.0136052	0.130642	-3.39376
1943	EFNA2	ephrin A2	-0.85378	3.0814	-3.25084	0.0136096	0.130642	-3.06135
114294	LACTB	lactamase beta	0.537732	4.60236	3.24776	0.0136096	0.130642	-3.29519
6135	RPL11	ribosomal protein L11	-0.531738	10.3136	-3.25089	0.0136117	0.130642	-3.49469
23368	PPP1R13B	protein phosphatase 1 regulatory subunit 13B	-0.467158	5.22792	-3.24763	0.0136121	0.130642	-3.38965
1281	COL3A1	collagen type III alpha 1 chain	2.07716	-0.287722	3.25578	0.0136215	0.130646	-2.63282
221662	RBM24	RNA binding motif protein 24	-1.57571	2.29705	-3.26002	0.0136456	0.130791	-2.932
10242	KCNMB2	potassium calcium-activated channel subfamily M regulatory beta subunit 2	-1.38529	0.206182	-3.23809	0.0137957	0.132142	-2.6911
112476	PRRT2	proline rich transmembrane protein 2	-0.698993	5.58262	-3.24646	0.0138103	0.132195	-3.4453
100124700	HOTAIR	HOX transcript antisense RNA	1.5002	-0.787962	3.2366	0.0138247	0.132195	-2.63226
60677	CELF6	CUGBP Elav-like family member 6	-1.87838	-0.341243	-3.23967	0.0138286	0.132195	-2.64926
9755	TBKBP1	TBK1 binding protein 1	-0.801358	4.04764	-3.24228	0.013846	0.132231	-3.22269
4609	MYC	MYC proto-oncogene, bHLH transcription factor	-1.04648	8.62872	-3.24915	0.0138536	0.132231	-3.55778
6649	SOD3	superoxide dismutase 3	-1.29579	1.40856	-3.23984	0.0138596	0.132231	-2.83155
144404	TMEM120B	transmembrane protein 120B	-0.37231	5.61249	-3.23318	0.0138912	0.132446	-3.46433
8445	DYRK2	dual specificity tyrosine phosphorylation regulated kinase 2	0.492343	5.58328	3.2316	0.0139222	0.132654	-3.46092
151050	KANSL1L	KAT8 regulatory NSL complex subunit 1 like	-0.673985	4.62509	-3.23322	0.0139532	0.132724	-3.32232
5292	PIM1	Pim-1 proto-oncogene, serine/threonine kinase	0.734463	4.18251	3.23315	0.0139555	0.132724	-3.25348
54765	TRIM44	tripartite motif containing 44	-0.35222	6.86803	-3.22982	0.013957	0.132724	-3.58324
388630	TRABD2B	TraB domain containing 2B	-1.24074	0.483956	-3.22887	0.0139757	0.132735	-2.73194
9854	C2CD2L	C2CD2 like	0.466924	5.61308	3.22882	0.0139767	0.132735	-3.46913
22978	NT5C2	5'-nucleotidase, cytosolic II	-0.385585	6.27772	-3.22807	0.0139915	0.132735	-3.54615
6124	RPL4	ribosomal protein L4	-0.534923	11.5887	-3.22937	0.0139948	0.132735	-3.478
29911	HOOK2	hook microtubule tethering protein 2	-0.557691	5.16551	-3.22676	0.0140264	0.132902	-3.41098
6338	SCNN1B	sodium channel epithelial 1 subunit beta	2.32777	-1.56967	3.22875	0.0140379	0.132902	-2.63751
84791	LINC00467	long intergenic non-protein coding RNA 467	0.377529	5.68131	3.22469	0.0140581	0.132902	-3.48494
57570	TRMT5	tRNA methyltransferase 5	-0.432985	5.30841	-3.22429	0.0140662	0.132902	-3.43568
100130899	NA	NA	-0.430797	4.37039	-3.22401	0.0140717	0.132902	-3.29623
4604	MYBPC1	myosin binding protein C1	0.973122	1.91411	3.22374	0.014077	0.132902	-2.92592
1979	EIF4EBP2	eukaryotic translation initiation factor 4E binding protein 2	0.342941	7.94763	3.22347	0.0140824	0.132902	-3.59921
113	ADCY7	adenylate cyclase 7	0.5549	3.20696	3.22331	0.0140855	0.132902	-3.11957
4201	MEA1	male-enhanced antigen 1	0.556024	5.97148	3.22504	0.0141155	0.132951	-3.51954
3340	NDST1	N-deacetylase and N-sulfotransferase 1	-0.585314	6.95272	-3.23045	0.0141228	0.132951	-3.59091
100507475	IDH1-AS1	IDH1 antisense RNA 1	1.65565	-0.938063	3.22123	0.0141268	0.132951	-2.64655
113763	ZBED6CL	ZBED6 C-terminal like	-0.79344	5.23902	-3.23458	0.0141377	0.132951	-3.41829
143686	SESN3	sestrin 3	-0.77036	8.51432	-3.23456	0.014138	0.132951	-3.58272
284950	LOC284950	uncharacterized LOC284950	2.46678	-1.74745	3.22346	0.0141457	0.132951	-2.64795
6119	RPA3	replication protein A3	0.92167	5.27471	3.23314	0.0141662	0.133058	-3.42232
8310	ACOX3	acyl-CoA oxidase 3, pristanoyl	-0.514738	3.4737	-3.21832	0.0141848	0.133147	-3.16788
5950	RBP4	retinol binding protein 4	2.43212	-1.64874	3.22066	0.0142014	0.133216	-2.6486
5478	PPIA	peptidylprolyl isomerase A	0.623072	9.59447	3.22295	0.0142718	0.13379	-3.56521
57447	NDRG2	NDRG family member 2	0.505415	4.28317	3.21158	0.0143202	0.134152	-3.29973
6191	RPS4X	ribosomal protein S4 X-linked	-0.501811	10.3756	-3.21238	0.0143314	0.134152	-3.54788
101927746	EMSLR	E2F1 mRNA stabilizing lncRNA	0.684411	2.83576	3.21069	0.0143381	0.134152	-3.08183
25949	SYF2	SYF2 pre-mRNA splicing factor	-0.473286	6.1419	-3.20812	0.0143902	0.134552	-3.56213
54934	KANSL2	KAT8 regulatory NSL complex subunit 2	0.393559	5.68798	3.20746	0.0144035	0.134591	-3.51111
6241	RRM2	ribonucleotide reductase regulatory subunit M2	2.08728	7.03774	3.22063	0.0144155	0.134616	-3.57503
5395	PMS2	PMS1 homolog 2, mismatch repair system component	0.386964	5.29399	3.20606	0.0144321	0.134628	-3.46006
10352	WARS2	tryptophanyl tRNA synthetase 2, mitochondrial	-0.720615	4.47242	-3.21156	0.0144353	0.134628	-3.33226
5496	PPM1G	protein phosphatase, Mg2+/Mn2+ dependent 1G	0.324411	7.94923	3.20495	0.0144547	0.134722	-3.62667
25801	GCA	grancalcin	0.680706	3.05539	3.20122	0.0145309	0.135243	-3.12756
4776	NFATC4	nuclear factor of activated T cells 4	0.569334	4.4202	3.20117	0.014532	0.135243	-3.33541
121457	IKBIP	IKBKB interacting protein	1.18359	2.69623	3.21049	0.0145511	0.135243	-3.06375
5639	PRRG2	proline rich and Gla domain 2	0.805669	1.93422	3.20005	0.0145548	0.135243	-2.96554
8028	MLLT10	MLLT10 histone lysine methyltransferase DOT1L cofactor	-0.402797	5.01667	-3.19994	0.0145572	0.135243	-3.42976
10383	TUBB4B	tubulin beta 4B class IVb	0.464507	8.92221	3.19932	0.0145791	0.135259	-3.614
3716	JAK1	Janus kinase 1	-0.756849	3.4084	-3.19932	0.0145819	0.135259	-3.18414
22818	COPZ1	COPI coat complex subunit zeta 1	0.360423	7.01608	3.19849	0.0145869	0.135259	-3.63434
54793	KCTD9	potassium channel tetramerization domain containing 9	0.345966	6.59604	3.19372	0.0146855	0.136049	-3.62113
23250	ATP11A	ATPase phospholipid transporting 11A	-1.22814	2.0558	-3.2023	0.0146908	0.136049	-2.98119
285989	ZNF789	zinc finger protein 789	-0.351554	7.36727	-3.19301	0.0147003	0.13605	-3.64929
10818	FRS2	fibroblast growth factor receptor substrate 2	0.402036	5.85615	3.19099	0.0147421	0.13635	-3.556
125875	CLDND2	claudin domain containing 2	-1.3032	-0.678209	-3.18666	0.0148326	0.1371	-2.70034
11224	RPL35	ribosomal protein L35	-0.599559	8.93216	-3.19413	0.0148602	0.137268	-3.6282
284412	LOC284412	uncharacterized LOC284412	-1.29413	0.449149	-3.18429	0.0148824	0.137359	-2.78805
79680	RTL10	retrotransposon Gag like 10	-0.334705	6.12473	-3.18397	0.014889	0.137359	-3.59736
902	CCNH	cyclin H	0.430829	4.79721	3.1833	0.0149032	0.137403	-3.4206
563	AZGP1	alpha-2-glycoprotein 1, zinc-binding	0.341132	6.13212	3.1827	0.0149157	0.137431	-3.59916
100129917	LOC100129917	uncharacterized LOC100129917	-0.523981	3.35014	-3.1808	0.0149558	0.137713	-3.2038
51248	PDZD11	PDZ domain containing 11	0.439916	4.69354	3.17966	0.01498	0.137784	-3.41013
192286	HIGD2A	HIG1 hypoxia inducible domain family member 2A	-0.55435	6.05574	-3.18473	0.0149827	0.137784	-3.5911
100302240	MIR1304	microRNA 1304	-1.35972	-0.0643684	-3.17909	0.014992	0.137784	-2.74735
5269	SERPINB6	serpin family B member 6	-0.485428	5.88486	-3.17851	0.0150044	0.137811	-3.57801
8822	FGF17	fibroblast growth factor 17	-1.90217	1.53191	-3.18843	0.0150792	0.13841	-2.91165
54553	MIR4453HG	MIR4453 host gene	-0.682256	4.20718	-3.17735	0.0150914	0.138435	-3.34015
150384	GTSE1-DT	GTSE1 divergent transcript	1.11256	0.587557	3.17312	0.0151192	0.138602	-2.81865
23194	FBXL7	F-box and leucine rich repeat protein 7	-0.946855	1.38598	-3.17115	0.0151614	0.138901	-2.92643
25945	NECTIN3	nectin cell adhesion molecule 3	-0.498912	4.58892	-3.17003	0.0151853	0.139032	-3.40871
338707	B4GALNT4	beta-1,4-N-acetyl-galactosaminyltransferase 4	-1.20882	4.43195	-3.18129	0.015231	0.139363	-3.3695
51278	IER5	immediate early response 5	0.731999	4.58033	3.17526	0.0152487	0.139437	-3.40286
84449	ZNF333	zinc finger protein 333	-0.890149	3.25187	-3.17099	0.0152832	0.139573	-3.20426
54830	NUP62CL	nucleoporin 62 C-terminal like	0.971327	3.0651	3.17356	0.015285	0.139573	-3.17236
6209	RPS15	ribosomal protein S15	-0.975978	8.25301	-3.17841	0.0152924	0.139573	-3.67048
152579	SCFD2	sec1 family domain containing 2	-0.555892	4.05643	-3.16309	0.0153352	0.139769	-3.33633
1106	CHD2	chromodomain helicase DNA binding protein 2	-0.347123	7.20252	-3.16293	0.0153387	0.139769	-3.69239
23428	SLC7A8	solute carrier family 7 member 8	1.23492	3.88461	3.17563	0.0153523	0.139769	-3.29243
2495	FTH1	ferritin heavy chain 1	0.731954	8.74634	3.17549	0.0153553	0.139769	-3.66397
387644	FAM238C	family with sequence similarity 238 member C	-1.52135	-0.345663	-3.16121	0.0153761	0.139769	-2.74979
389906	LOC389906	zinc finger protein 839 pseudogene	-0.58395	2.62248	-3.16113	0.0153777	0.139769	-3.12392
6160	RPL31	ribosomal protein L31	-0.560773	9.758	-3.16842	0.0153869	0.139769	-3.63967
115024	NT5C3B	5'-nucleotidase, cytosolic IIIB	-0.503338	5.96013	-3.16193	0.0153908	0.139769	-3.61206
84924	ZNF566	zinc finger protein 566	-0.458456	5.09941	-3.15613	0.0154871	0.140555	-3.50619
54625	PARP14	poly(ADP-ribose) polymerase family member 14	-0.468303	6.2913	-3.15552	0.0155101	0.140675	-3.65461
26268	FBXO9	F-box protein 9	-0.359792	6.62906	-3.15349	0.0155452	0.140903	-3.6837
54989	ZNF770	zinc finger protein 770	-0.333679	7.22466	-3.15251	0.0155667	0.140903	-3.70825
282809	POC1B	POC1 centriolar protein B	0.518799	4.61639	3.15221	0.0155734	0.140903	-3.43806
6047	RNF4	ring finger protein 4	0.348936	6.24354	3.15218	0.0155739	0.140903	-3.65504
56121	PCDHB15	protocadherin beta 15	-0.72617	2.65536	-3.15169	0.0155847	0.140912	-3.14119
27239	GPR162	G protein-coupled receptor 162	0.931634	2.93602	3.15659	0.0155969	0.140935	-3.17599
2271	FH	fumarate hydratase	0.418467	8.47769	3.14995	0.0156232	0.141085	-3.69817
6161	RPL32	ribosomal protein L32	-0.53895	10.7529	-3.15205	0.0156447	0.141191	-3.62503
284086	NEK8	NIMA related kinase 8	-0.520255	3.67262	-3.14829	0.0156601	0.141223	-3.29984
5142	PDE4B	phosphodiesterase 4B	1.30126	3.69106	3.16095	0.0156716	0.141223	-3.28301
10769	PLK2	polo like kinase 2	1.80631	-0.00154757	3.15387	0.0156773	0.141223	-2.78395
9429	ABCG2	ATP binding cassette subfamily G member 2 (Junior blood group)	0.870221	3.16022	3.14938	0.0157039	0.141374	-3.21824
10396	ATP8A1	ATPase phospholipid transporting 8A1	1.26322	3.21533	3.15895	0.0157157	0.141393	-3.214
90271	OLMALINC	oligodendrocyte maturation-associated long intergenic non-coding RNA	-0.688417	4.51094	-3.14974	0.0157259	0.141397	-3.42824
57121	LPAR5	lysophosphatidic acid receptor 5	1.88958	-0.468917	3.14762	0.0157431	0.141399	-2.75852
100506365	OTUD6B-AS1	OTUD6B antisense RNA 1 (head to head)	0.419967	6.02502	3.14444	0.0157457	0.141399	-3.64404
222161	DKFZP586I1420	uncharacterized protein DKFZp586I1420	0.575963	3.161	3.14256	0.0157877	0.141577	-3.22949
23552	CDK20	cyclin dependent kinase 20	-0.596252	3.83176	-3.14204	0.0157995	0.141577	-3.33269
256949	KANK3	KN motif and ankyrin repeat domains 3	-0.575478	3.14471	-3.14157	0.01581	0.141577	-3.22944
9169	SCAF11	SR-related CTD associated factor 11	0.461141	8.29515	3.14233	0.0158217	0.141577	-3.71436
57698	SHTN1	shootin 1	-0.360877	6.40015	-3.141	0.0158227	0.141577	-3.68599
55314	TMEM144	transmembrane protein 144	0.887096	2.26708	3.14095	0.015824	0.141577	-3.09684
4335	MNT	MAX network transcriptional repressor	-0.650559	5.65222	-3.14731	0.0158718	0.141917	-3.60073
22838	RNF44	ring finger protein 44	-0.530704	6.6699	-3.14392	0.0158992	0.142075	-3.70415
9779	TBC1D5	TBC1 domain family member 5	-0.396787	7.2172	-3.13713	0.0159098	0.142082	-3.73074
440078	FAM66C	family with sequence similarity 66 member C	1.87912	-0.812309	3.13717	0.0159422	0.142158	-2.75469
22936	ELL2	elongation factor for RNA polymerase II 2	-0.367069	8.35649	-3.13555	0.0159456	0.142158	-3.72242
100125288	ZGLP1	zinc finger GATA like protein 1	-1.9072	0.725797	-3.14852	0.0159476	0.142158	-2.86733
7291	TWIST1	twist family bHLH transcription factor 1	0.707173	4.33705	3.13869	0.0159736	0.142192	-3.41673
6695	SPOCK1	SPARC (osteonectin), cwcv and kazal like domains proteoglycan 1	-0.696007	9.35759	-3.14732	0.0159745	0.142192	-3.68831
57649	PHF12	PHD finger protein 12	-0.297336	6.45891	-3.13399	0.0159809	0.142192	-3.70131
26220	DGCR5	DiGeorge syndrome critical region gene 5	0.917703	1.8319	3.13277	0.0160086	0.142352	-3.04334
10451	VAV3	vav guanine nucleotide exchange factor 3	-0.664385	5.04165	-3.13885	0.0160417	0.142478	-3.52735
25	ABL1	ABL proto-oncogene 1, non-receptor tyrosine kinase	-0.521544	6.63745	-3.13665	0.0160423	0.142478	-3.71232
10763	NES	nestin	0.973268	4.32101	3.1428	0.0160764	0.14269	-3.41176
781	CACNA2D1	calcium voltage-gated channel auxiliary subunit alpha2delta 1	0.641083	3.2256	3.12938	0.0160859	0.14269	-3.25765
257407	C2orf72	chromosome 2 open reading frame 72	-0.385062	4.81993	-3.12819	0.0161131	0.142844	-3.50641
153733	CCDC112	coiled-coil domain containing 112	0.796252	3.91234	3.13376	0.016129	0.142897	-3.35948
347735	SERINC2	serine incorporator 2	0.866662	4.28116	3.13656	0.0161643	0.143123	-3.41423
2805	GOT1	glutamic-oxaloacetic transaminase 1	0.410418	6.99412	3.12284	0.0162359	0.143514	-3.74572
388341	LRRC75A	leucine rich repeat containing 75A	0.962356	0.267267	3.12283	0.0162361	0.143514	-2.85372
6948	TCN2	transcobalamin 2	1.17804	3.37627	3.13533	0.0162462	0.143514	-3.27506
146713	RBFOX3	RNA binding fox-1 homolog 3	-1.32475	-0.945269	-3.12212	0.0162525	0.143514	-2.77085
152877	FAM53A	family with sequence similarity 53 member A	-0.992149	1.85326	-3.12176	0.0162706	0.143514	-3.06355
79047	KCTD15	potassium channel tetramerization domain containing 15	-1.15322	5.37601	-3.13404	0.0162756	0.143514	-3.57858
5871	MAP4K2	mitogen-activated protein kinase kinase kinase kinase 2	0.591963	4.86131	3.1226	0.0162938	0.143514	-3.52017
285203	EOGT	EGF domain specific O-linked N-acetylglucosamine transferase	-0.43078	4.8935	-3.12029	0.0162948	0.143514	-3.52885
92659	MAFG-DT	MAFG divergent transcript	0.872917	2.37239	3.12018	0.0162974	0.143514	-3.14237
100526833	SEPT5-GP1BB	SEPT5-GP1BB readthrough	-1.60175	-0.331825	-3.11954	0.0163123	0.143558	-2.80336
101927279	EP300-AS1	EP300 antisense RNA 1	1.51877	0.587154	3.12348	0.0163424	0.143736	-2.88473
55	ACP3	acid phosphatase 3	1.54503	-0.396718	3.11758	0.0163578	0.143784	-2.80188
1143	CHRNB4	cholinergic receptor nicotinic beta 4 subunit	2.64923	-1.6583	3.12454	0.0163789	0.143867	-2.76466
575	ADGRB1	adhesion G protein-coupled receptor B1	-1.00458	5.87948	-3.1292	0.016387	0.143867	-3.65258
8237	USP11	ubiquitin specific peptidase 11	-0.416119	6.64473	-3.11462	0.0164266	0.144061	-3.74208
84680	ACCS	1-aminocyclopropane-1-carboxylate synthase homolog (inactive)	-0.88147	2.67875	-3.11713	0.0164335	0.144061	-3.1949
54946	SLC41A3	solute carrier family 41 member 3	-0.458628	5.88552	-3.1141	0.0164389	0.144061	-3.67407
51251	NT5C3A	5'-nucleotidase, cytosolic IIIA	0.522098	4.94698	3.11285	0.0164681	0.14423	-3.54632
9609	RAB36	RAB36, member RAS oncogene family	-0.432251	5.1897	-3.11164	0.0164964	0.144358	-3.5853
9945	GFPT2	glutamine-fructose-6-phosphate transaminase 2	0.911481	3.67437	3.1197	0.0165026	0.144358	-3.34335
3939	LDHA	lactate dehydrogenase A	0.519826	9.2411	3.11584	0.0165139	0.14437	-3.73231
767846	PFN1P2	profilin 1 pseudogene 2	-1.59656	-1.19357	-3.10924	0.0165528	0.144388	-2.77887
84074	QRICH2	glutamine rich 2	-0.733607	2.05394	-3.10924	0.0165528	0.144388	-3.11455
200205	IBA57	iron-sulfur cluster assembly factor IBA57	-0.507881	5.42206	-3.10878	0.0165636	0.144388	-3.62172
80221	ACSF2	acyl-CoA synthetase family member 2	1.13016	3.29697	3.12022	0.0165956	0.144388	-3.28474
6142	RPL18A	ribosomal protein L18a	-0.984582	8.54659	-3.12018	0.0165965	0.144388	-3.75015
79002	TRIR	telomerase RNA component interacting RNase	-0.577171	6.71364	-3.11563	0.0165977	0.144388	-3.74976
400684	LOC400684	uncharacterized LOC400684	1.18689	-0.127269	3.10705	0.0166044	0.144388	-2.83725
25822	DNAJB5	DnaJ heat shock protein family (Hsp40) member B5	0.853637	3.3652	3.11209	0.0166097	0.144388	-3.30576
782	CACNB1	calcium voltage-gated channel auxiliary subunit beta 1	-0.738959	3.03984	-3.10546	0.016642	0.144388	-3.26473
28999	KLF15	Kruppel like factor 15	-0.724772	4.7327	-3.11371	0.0166428	0.144388	-3.51818
22981	NINL	ninein like	-0.57267	4.30263	-3.10539	0.0166437	0.144388	-3.45897
6792	CDKL5	cyclin dependent kinase like 5	1.23211	0.478458	3.10533	0.0166453	0.144388	-2.89658
84056	KATNAL1	katanin catalytic subunit A1 like 1	1.68016	2.23485	3.11752	0.0166588	0.144388	-3.1193
1840	DTX1	deltex E3 ubiquitin ligase 1	2.45488	-1.89404	3.10739	0.0166656	0.144388	-2.7837
6141	RPL18	ribosomal protein L18	-0.740242	9.37805	-3.11698	0.0166714	0.144388	-3.73246
487	ATP2A1	ATPase sarcoplasmic/endoplasmic reticulum Ca2+ transporting 1	0.638428	2.14932	3.10407	0.0166751	0.144388	-3.13591
3796	KIF2A	kinesin family member 2A	0.360089	6.5559	3.10337	0.0166915	0.144444	-3.7527
78988	MRPL57	mitochondrial ribosomal protein L57	-0.672545	5.12221	-3.11044	0.01672	0.144533	-3.58167
26509	MYOF	myoferlin	0.955241	3.7357	3.11384	0.0167217	0.144533	-3.36325
8767	RIPK2	receptor interacting serine/threonine kinase 2	-0.552887	4.0404	-3.10042	0.0167619	0.144587	-3.42593
201161	CENPV	centromere protein V	-0.368492	5.99516	-3.10002	0.0167715	0.144587	-3.70818
163154	PRR22	proline rich 22	-1.55281	0.66214	-3.10729	0.0167735	0.144587	-2.91606
146771	TCAM1P	testicular cell adhesion molecule 1, pseudogene	1.83967	-1.64052	3.09962	0.0167809	0.144587	-2.78587
54936	ADPRS	ADP-ribosylserine hydrolase	0.526229	3.96161	3.09947	0.0167846	0.144587	-3.41478
55020	TTC38	tetratricopeptide repeat domain 38	-0.454018	4.87736	-3.09934	0.0167877	0.144587	-3.55725
10979	FERMT2	fermitin family member 2	-0.366802	5.69344	-3.09793	0.0168215	0.144734	-3.67522
729082	OIP5-AS1	OIP5 antisense RNA 1	-0.371236	6.85283	-3.09779	0.0168247	0.144734	-3.77873
3765	KCNJ9	potassium inwardly rectifying channel subfamily J member 9	-1.20002	0.892154	-3.09698	0.0168441	0.144815	-2.95906
283481	FGF14-AS2	FGF14 antisense RNA 2	0.790235	1.29756	3.09451	0.0169035	0.14524	-3.02323
56649	TMPRSS4	transmembrane serine protease 4	2.56727	-1.47428	3.10204	0.0169135	0.14524	-2.78953
400798	C1orf220	chromosome 1 open reading frame 220	-0.877034	1.37671	-3.09289	0.0169426	0.145338	-3.03678
56133	PCDHB2	protocadherin beta 2	-0.604816	5.40259	-3.09887	0.0169457	0.145338	-3.63781
23116	TOGARAM1	TOG array regulator of axonemal microtubules 1	-0.503499	4.57185	-3.09238	0.0169549	0.145338	-3.52068
57597	BAHCC1	BAH domain and coiled-coil containing 1	-0.915308	6.64856	-3.10396	0.0169804	0.145432	-3.76179
2878	GPX3	glutathione peroxidase 3	0.683569	2.58396	3.09109	0.0169859	0.145432	-3.21746
1522	CTSZ	cathepsin Z	0.384104	6.23684	3.09068	0.0169959	0.145432	-3.74554
3897	L1CAM	L1 cell adhesion molecule	2.06568	-0.520299	3.09661	0.0170391	0.145715	-2.8229
8019	BRD3	bromodomain containing 3	-0.52574	5.95198	-3.09099	0.0170584	0.145794	-3.71748
203062	TSNARE1	t-SNARE domain containing 1	-0.878984	4.29653	-3.09933	0.0170918	0.145994	-3.47397
4163	MCC	MCC regulator of WNT signaling pathway	1.16528	0.784145	3.08608	0.0171076	0.146043	-2.95935
105379282	NA	NA	-1.23135	0.846549	-3.08579	0.0171248	0.146105	-2.9681
442523	DPY19L2P4	DPY19L2 pseudogene 4	-1.19534	0.218563	-3.08451	0.0171459	0.146171	-2.89897
101927597	NCK1-DT	NCK1 divergent transcript	0.673558	2.3985	3.08406	0.017157	0.146171	-3.20036
474343	SPIN2B	spindlin family member 2B	-0.773508	2.11401	-3.08355	0.0171695	0.146171	-3.1595
6170	RPL39	ribosomal protein L39	-0.53238	8.02758	-3.09109	0.0171729	0.146171	-3.80089
6714	SRC	SRC proto-oncogene, non-receptor tyrosine kinase	-0.568623	5.54146	-3.08683	0.0171924	0.146198	-3.67347
6228	RPS23	ribosomal protein S23	-0.394836	9.53539	-3.08246	0.0171962	0.146198	-3.7689
100134713	NDUFB2-AS1	NDUFB2 antisense RNA 1	-0.846185	1.53558	-3.0806	0.017242	0.146354	-3.07763
2982	GUCY1A1	guanylate cyclase 1 soluble subunit alpha 1	-1.44572	4.21523	-3.09313	0.017242	0.146354	-3.46069
6168	RPL37A	ribosomal protein L37a	-0.539082	10.3677	-3.0847	0.017268	0.146354	-3.74083
10950	BTG3	BTG anti-proliferation factor 3	0.491149	4.53533	3.079	0.0172813	0.146354	-3.53387
2887	GRB10	growth factor receptor bound protein 10	1.11787	3.35611	3.09136	0.0172852	0.146354	-3.33581
27102	EIF2AK1	eukaryotic translation initiation factor 2 alpha kinase 1	0.331657	8.186	3.07815	0.0173022	0.146354	-3.81132
401097	C3orf80	chromosome 3 open reading frame 80	-0.728472	3.94992	-3.081	0.0173038	0.146354	-3.44151
149473	CCDC24	coiled-coil domain containing 24	0.66662	2.31672	3.0778	0.0173108	0.146354	-3.19775
100874291	ALMS1-IT1	ALMS1 intronic transcript 1	0.950704	1.15339	3.07752	0.0173178	0.146354	-3.0234
347862	GATD1	glutamine amidotransferase like class 1 domain containing 1	-0.505622	4.95473	-3.07708	0.0173286	0.146354	-3.60146
1857	DVL3	dishevelled segment polarity protein 3	-0.387656	7.74711	-3.07675	0.0173368	0.146354	-3.82046
523	ATP6V1A	ATPase H+ transporting V1 subunit A	0.387985	8.01961	3.0759	0.0173578	0.146354	-3.81758
8543	LMO4	LIM domain only 4	-0.609568	4.73203	-3.07856	0.0173594	0.146354	-3.56682
55186	SLC25A36	solute carrier family 25 member 36	-0.402938	7.33356	-3.0758	0.0173603	0.146354	-3.8234
56132	PCDHB3	protocadherin beta 3	-0.995811	1.48314	-3.07558	0.0173658	0.146354	-3.0744
1635	DCTD	dCMP deaminase	-0.433014	6.15038	-3.07412	0.017402	0.146573	-3.76245
4860	PNP	purine nucleoside phosphorylase	0.487536	6.58417	3.07657	0.0174119	0.146573	-3.79576
5814	PURB	purine rich element binding protein B	0.426262	7.19657	3.07218	0.0174501	0.146809	-3.82625
441376	AARD	alanine and arginine rich domain containing protein	2.44814	0.0958678	3.08396	0.0174668	0.146865	-2.88143
7485	GET1	guided entry of tail-anchored proteins factor 1	0.420868	5.45644	3.06919	0.0175248	0.147139	-3.68524
84725	PLEKHA8	pleckstrin homology domain containing A8	0.555495	5.68243	3.07324	0.0175278	0.147139	-3.71095
2274	FHL2	four and a half LIM domains 2	3.5866	-0.450324	3.08142	0.0175298	0.147139	-2.83182
84632	AFAP1L2	actin filament associated protein 1 like 2	1.3319	-1.39079	3.06824	0.0175484	0.14721	-2.82557
1760	DMPK	DM1 protein kinase	-1.13951	4.69345	-3.07901	0.0175895	0.147469	-3.56067
3006	H1-2	H1.2 linker histone, cluster member	1.23078	0.153177	3.06567	0.0176132	0.147583	-2.91664
466	ATF1	activating transcription factor 1	0.389459	5.27478	3.0652	0.0176248	0.147592	-3.66606
1937	EEF1G	eukaryotic translation elongation factor 1 gamma	-0.551465	10.9044	-3.06992	0.0176346	0.147592	-3.74324
80230	RUFY1	RUN and FYVE domain containing 1	-0.409462	5.12356	-3.06208	0.0177035	0.148083	-3.64947
2182	ACSL4	acyl-CoA synthetase long chain family member 4	-1.3134	1.25014	-3.06519	0.0177757	0.148602	-3.05325
84002	B3GNT5	UDP-GlcNAc:betaGal beta-1,3-N-acetylglucosaminyltransferase 5	1.8095	1.56019	3.07097	0.0177907	0.148641	-3.07579
51389	RWDD1	RWD domain containing 1	-0.36706	5.36815	-3.05768	0.0178153	0.148746	-3.69128
1602	DACH1	dachshund family transcription factor 1	-0.821537	3.49096	-3.06242	0.0178237	0.148746	-3.39887
89122	TRIM4	tripartite motif containing 4	-0.365515	5.80918	-3.05599	0.0178582	0.148863	-3.75227
9923	ZBTB40	zinc finger and BTB domain containing 40	-0.39851	5.86463	-3.05592	0.0178601	0.148863	-3.75878
84890	ADO	2-aminoethanethiol dioxygenase	-0.501942	5.51472	-3.056	0.0178685	0.148863	-3.71339
56983	POGLUT1	protein O-glucosyltransferase 1	-0.480875	5.05539	-3.05198	0.0179608	0.149392	-3.65387
3215	HOXB5	homeobox B5	-0.926384	1.9543	-3.05174	0.0179669	0.149392	-3.17927
727677	CASC8	cancer susceptibility 8	-1.02676	0.308531	-3.05171	0.0179679	0.149392	-2.9543
101928545	SEPTIN7-DT	SEPTIN7 divergent transcript	1.53568	-0.969114	3.0515	0.0179731	0.149392	-2.85724
105372022	NA	NA	-2.43365	-1.35918	-3.05611	0.0180469	0.149919	-2.84481
100128191	TMPO-AS1	TMPO antisense RNA 1	1.29268	1.46579	3.0555	0.0180627	0.149965	-3.09771
3679	ITGA7	integrin subunit alpha 7	1.23758	2.59837	3.05972	0.0180763	0.149992	-3.26623
149297	FAM78B	family with sequence similarity 78 member B	-1.56493	-0.966776	-3.04688	0.0180923	0.150039	-2.86339
25987	TSKU	tsukushi, small leucine rich proteoglycan	-0.716997	6.45566	-3.05825	0.0181142	0.15004	-3.81962
401612	SLC25A53	solute carrier family 25 member 53	-1.09576	1.45993	-3.04673	0.0181341	0.15004	-3.11016
64422	ATG3	autophagy related 3	0.38078	6.3225	3.04524	0.0181347	0.15004	-3.82133
90693	CCDC126	coiled-coil domain containing 126	0.799761	3.30182	3.04748	0.0181492	0.15004	-3.38891
5425	POLD2	DNA polymerase delta 2, accessory subunit	0.481856	7.38322	3.04776	0.0181544	0.15004	-3.86705
285315	C3orf33	chromosome 3 open reading frame 33	-0.467909	3.8051	-3.04448	0.0181544	0.15004	-3.4727
6477	SIAH1	siah E3 ubiquitin protein ligase 1	-0.528665	3.7712	-3.044	0.018167	0.150059	-3.46786
6894	TARBP1	TAR (HIV-1) RNA binding protein 1	-0.582057	5.11272	-3.04455	0.0182252	0.150453	-3.67472
1528	CYB5A	cytochrome b5 type A	-0.324837	5.86052	-3.03817	0.0183192	0.1511	-3.78534
56172	ANKH	ANKH inorganic pyrophosphate transport regulator	-0.376195	5.71538	-3.03768	0.0183319	0.1511	-3.76776
8502	PKP4	plakophilin 4	-0.46457	7.00373	-3.03844	0.0183847	0.1511	-3.87462
26001	RNF167	ring finger protein 167	0.341366	6.76097	3.03548	0.0183897	0.1511	-3.86675
56946	EMSY	EMSY transcriptional repressor, BRCA2 interacting	0.453649	6.61202	3.03656	0.0183927	0.1511	-3.85634
7511	XPNPEP1	X-prolyl aminopeptidase 1	0.31492	5.87268	3.03524	0.018396	0.1511	-3.79047
10574	CCT7	chaperonin containing TCP1 subunit 7	0.408039	8.74992	3.03511	0.0183995	0.1511	-3.86303
159963	SLC5A12	solute carrier family 5 member 12	-1.27206	-1.06955	-3.03476	0.0184087	0.1511	-2.87587
182	JAG1	jagged canonical Notch ligand 1	1.82937	-1.04537	3.03513	0.0184096	0.1511	-2.8734
127703	C1orf216	chromosome 1 open reading frame 216	-0.37985	5.24244	-3.03439	0.0184184	0.1511	-3.70814
121053	C12orf45	chromosome 12 open reading frame 45	-0.693304	3.96892	-3.03674	0.0184267	0.1511	-3.50993
146562	C16orf71	chromosome 16 open reading frame 71	-1.55642	-0.915491	-3.03375	0.0184355	0.1511	-2.88221
84084	RAB6C	RAB6C, member RAS oncogene family	1.12822	0.532817	3.03362	0.0184388	0.1511	-3.00155
80071	CCDC15	coiled-coil domain containing 15	0.987855	3.14721	3.03971	0.018485	0.151381	-3.37861
100507012	BMPR1B-DT	BMPR1B divergent transcript	-1.30584	-1.45098	-3.03136	0.0184985	0.151381	-2.86968
256006	ANKRD31	ankyrin repeat domain 31	1.09958	-0.244502	3.03114	0.0185044	0.151381	-2.92859
1154	CISH	cytokine inducible SH2 containing protein	-0.630189	3.69311	-3.02933	0.0185524	0.151567	-3.47666
5286	PIK3C2A	phosphatidylinositol-4-phosphate 3-kinase catalytic subunit type 2 alpha	-0.33134	6.85625	-3.02924	0.0185548	0.151567	-3.88164
4048	LTA4H	leukotriene A4 hydrolase	0.529912	6.46547	3.03608	0.0185584	0.151567	-3.85036
388323	GLTPD2	glycolipid transfer protein domain containing 2	-1.07664	1.18205	-3.027	0.0186144	0.151761	-3.09736
2217	FCGRT	Fc fragment of IgG receptor and transporter	-1.52266	3.32732	-3.03898	0.0186159	0.151761	-3.40224
5366	PMAIP1	phorbol-12-myristate-13-acetate-induced protein 1	0.825526	3.4358	3.03242	0.0186181	0.151761	-3.43392
101928891	LINC01637	long intergenic non-protein coding RNA 1637	-0.981738	1.17183	-3.02613	0.0186376	0.151761	-3.09928
9112	MTA1	metastasis associated 1	-0.616269	6.96406	-3.03785	0.0186457	0.151761	-3.87992
9880	ZBTB39	zinc finger and BTB domain containing 39	0.44106	5.50405	3.02555	0.0186532	0.151761	-3.75672
157378	TMEM65	transmembrane protein 65	0.451594	6.51619	3.02665	0.0186553	0.151761	-3.86457
56941	HMCES	5-hydroxymethylcytosine binding, ES cell specific	0.294014	7.06836	3.02502	0.0186673	0.151774	-3.89514
9276	COPB2	COPI coat complex subunit beta 2	0.439223	7.99268	3.02428	0.0187187	0.151969	-3.89612
2786	GNG4	G protein subunit gamma 4	-0.582845	4.70932	-3.02423	0.0187221	0.151969	-3.643
54852	PAQR5	progestin and adipoQ receptor family member 5	1.06564	1.64412	3.02556	0.0187228	0.151969	-3.16755
10193	RNF41	ring finger protein 41	0.41171	6.83681	3.02202	0.0187476	0.152086	-3.89004
3566	IL4R	interleukin 4 receptor	1.23868	0.586664	3.02019	0.0187969	0.152401	-3.02492
123722	FSD2	fibronectin type III and SPRY domain containing 2	-0.883165	1.16915	-3.01907	0.0188271	0.152545	-3.11086
149013	NBPF12	NBPF member 12	-0.444643	4.04728	-3.01863	0.0188391	0.152545	-3.54832
84987	COX14	cytochrome c oxidase assembly factor COX14	0.403114	4.71672	3.01836	0.0188462	0.152545	-3.65257
7023	TFAP4	transcription factor AP-4	-0.883201	5.35544	-3.02905	0.01888	0.152652	-3.73593
200895	DHFR2	dihydrofolate reductase 2	-0.541629	4.24244	-3.01677	0.0188892	0.152652	-3.5808
29071	C1GALT1C1	C1GALT1 specific chaperone 1	0.579036	4.04575	3.01671	0.0188909	0.152652	-3.54928
4683	NBN	nibrin	-0.527015	7.0751	-3.02317	0.0189133	0.152747	-3.90259
71	ACTG1	actin gamma 1	-0.540518	11.9242	-3.01818	0.0189251	0.152758	-3.77958
127943	FCRLB	Fc receptor like B	-1.68391	-1.23362	-3.01261	0.0190023	0.153238	-2.89676
80195	TMEM254	transmembrane protein 254	-0.421698	5.57541	-3.01212	0.0190155	0.153238	-3.78742
57798	GATAD1	GATA zinc finger domain containing 1	-0.321116	5.95894	-3.01193	0.0190208	0.153238	-3.83599
8428	STK24	serine/threonine kinase 24	-0.330832	6.74853	-3.01171	0.0190268	0.153238	-3.90254
55856	ACOT13	acyl-CoA thioesterase 13	0.399246	5.26955	3.01101	0.019046	0.153247	-3.74588
9742	IFT140	intraflagellar transport 140	-0.64422	5.34889	-3.01861	0.019049	0.153247	-3.75072
283219	KCTD21	potassium channel tetramerization domain containing 21	0.483717	3.48004	3.00954	0.0190861	0.153313	-3.47344
379025	PSMA3-AS1	PSMA3 antisense RNA 1	-0.375937	5.60887	-3.00931	0.0190924	0.153313	-3.7963
55174	INTS10	integrator complex subunit 10	-0.344249	6.97482	-3.0091	0.019098	0.153313	-3.91643
51726	DNAJB11	DnaJ heat shock protein family (Hsp40) member B11	0.47867	7.30299	3.013	0.0190995	0.153313	-3.91896
135293	PM20D2	peptidase M20 domain containing 2	-0.629046	4.18459	-3.00905	0.0191314	0.153413	-3.5834
1192	CLIC1	chloride intracellular channel 1	4.77686	-1.8136	3.01969	0.019133	0.153413	-2.89057
128497	SPATA25	spermatogenesis associated 25	-1.20389	-0.827915	-3.00432	0.0192295	0.154102	-2.92531
9076	CLDN1	claudin 1	2.87301	-1.94166	3.0104	0.0192732	0.154367	-2.90015
26092	TOR1AIP1	torsin 1A interacting protein 1	-0.345777	7.26237	-3.00194	0.0192954	0.154429	-3.93364
158257	LINC02603	long intergenic non-protein coding RNA 2603	-1.15714	0.377332	-3.00169	0.0193023	0.154429	-3.02845
3359	HTR3A	5-hydroxytryptamine receptor 3A	1.68323	-1.36256	3.00103	0.0193206	0.15449	-2.90723
51155	JPT1	Jupiter microtubule associated homolog 1	0.426435	6.87445	3.00063	0.0193425	0.15451	-3.92392
23424	TDRD7	tudor domain containing 7	1.21316	1.33752	3.00413	0.0193443	0.15451	-3.15031
441476	STPG3	sperm-tail PG-rich repeat containing 3	1.91794	-1.0213	3.00197	0.0193656	0.154595	-2.91739
130888	FBXO36	F-box protein 36	0.725103	3.46561	2.99957	0.0194007	0.154655	-3.48416
729092	AGAP5	ArfGAP with GTPase domain, ankyrin repeat and PH domain 5	-0.99793	0.150756	-2.99808	0.0194025	0.154655	-3.01053
4072	EPCAM	epithelial cell adhesion molecule	-0.730445	4.0614	-3.00367	0.0194052	0.154655	-3.57521
119032	BORCS7	BLOC-1 related complex subunit 7	-0.619704	3.75592	-2.99644	0.0194483	0.154858	-3.53486
5052	PRDX1	peroxiredoxin 1	0.463645	9.15977	2.99887	0.0194519	0.154858	-3.90768
271	AMPD2	adenosine monophosphate deaminase 2	-0.447058	6.12424	-2.99562	0.0194713	0.15492	-3.87713
55857	KIZ	kizuna centrosomal protein	-0.597387	4.05637	-2.99515	0.0194844	0.15492	-3.58359
7184	HSP90B1	heat shock protein 90 beta family member 1	0.685203	11.8086	3.00663	0.0194917	0.15492	-3.80824
55605	KIF21A	kinesin family member 21A	0.513081	6.31804	2.99864	0.019522	0.155076	-3.89283
80144	FRAS1	Fraser extracellular matrix complex subunit 1	-0.359246	5.5809	-2.99225	0.0195658	0.155167	-3.81819
23403	FBXO46	F-box protein 46	-0.766897	4.8725	-3.00371	0.0195728	0.155167	-3.7045
221002	RASGEF1A	RasGEF domain family member 1A	0.379365	4.87842	2.99141	0.0195893	0.155167	-3.71766
3242	HPD	4-hydroxyphenylpyruvate dioxygenase	1.12896	0.265788	2.99045	0.0196165	0.155167	-3.03112
976	ADGRE5	adhesion G protein-coupled receptor E5	-0.675373	4.47955	-2.99561	0.0196244	0.155167	-3.65241
10608	MXD4	MAX dimerization protein 4	-1.14977	5.38466	-3.00101	0.019648	0.155167	-3.7768
4155	MBP	myelin basic protein	0.862268	3.86563	2.99665	0.0196552	0.155167	-3.55368
22866	CNKSR2	connector enhancer of kinase suppressor of Ras 2	-0.675007	4.34783	-2.99288	0.0196661	0.155167	-3.63473
64776	C11orf1	chromosome 11 open reading frame 1	-0.416211	5.39722	-2.98832	0.0196765	0.155167	-3.79854
9874	TLK1	tousled like kinase 1	-0.402088	5.75668	-2.98796	0.0196865	0.155167	-3.84713
400499	LOC400499	putative uncharacterized protein LOC400499	-0.935698	1.5623	-2.98789	0.0196887	0.155167	-3.21112
9373	PLAA	phospholipase A2 activating protein	0.349607	6.33058	2.98778	0.0196917	0.155167	-3.90826
7052	TGM2	transglutaminase 2	-2.28554	0.986726	-2.99938	0.0196937	0.155167	-3.08991
10874	NMU	neuromedin U	1.74051	2.79332	2.99914	0.0197006	0.155167	-3.37242
23096	IQSEC2	IQ motif and Sec7 domain ArfGEF 2	-0.427396	9.95567	-2.98699	0.0197141	0.155167	-3.89735
3636	INPPL1	inositol polyphosphate phosphatase like 1	-0.416127	8.18737	-2.98684	0.0197183	0.155167	-3.94803
5734	PTGER4	prostaglandin E receptor 4	-1.01299	5.70701	-2.99835	0.0197228	0.155167	-3.82617
5516	PPP2CB	protein phosphatase 2 catalytic subunit beta	0.303748	6.72988	2.98656	0.0197263	0.155167	-3.93871
4854	NOTCH3	notch receptor 3	1.25761	1.69865	2.9935	0.0197439	0.155167	-3.21956
9679	FAM53B	family with sequence similarity 53 member B	-0.74966	5.45198	-2.99724	0.019754	0.155167	-3.79859
1633	DCK	deoxycytidine kinase	0.452218	5.86886	2.98545	0.0197579	0.155167	-3.8631
55065	SLC52A1	solute carrier family 52 member 1	1.57599	-0.0817998	2.98653	0.0197992	0.155364	-2.99952
65265	C8orf33	chromosome 8 open reading frame 33	-0.394884	7.15384	-2.98368	0.019808	0.155364	-3.95898
60674	GAS5	growth arrest specific 5	-1.01332	9.35267	-2.99507	0.019815	0.155364	-3.91371
147011	PROCA1	protein interacting with cyclin A1	0.687214	1.74412	2.98186	0.0198599	0.155533	-3.25057
55723	ASF1B	anti-silencing function 1B histone chaperone	1.10669	5.64563	2.99346	0.0198605	0.155533	-3.82176
26051	PPP1R16B	protein phosphatase 1 regulatory subunit 16B	2.33431	-0.893408	2.98893	0.0198731	0.155533	-2.93976
25914	RTTN	rotatin	0.680588	4.7919	2.98864	0.0198794	0.155533	-3.71137
100996573	NA	NA	-1.46184	1.17227	-2.98788	0.0199031	0.155594	-3.14913
55269	PSPC1	paraspeckle component 1	0.474046	5.94143	2.98129	0.0199087	0.155594	-3.87837
8835	SOCS2	suppressor of cytokine signaling 2	1.08007	5.38978	2.99069	0.0199392	0.155732	-3.79168
153364	MBLAC2	metallo-beta-lactamase domain containing 2	-0.526321	4.70627	-2.97825	0.0199634	0.155732	-3.71044
6227	RPS21	ribosomal protein S21	-0.75958	8.35456	-2.98944	0.0199746	0.155732	-3.9493
10103	TSPAN1	tetraspanin 1	1.30405	2.5002	2.98936	0.0199769	0.155732	-3.35079
10009	ZBTB33	zinc finger and BTB domain containing 33	-0.35737	6.1602	-2.9775	0.0199848	0.155732	-3.90861
100505648	RAD51-AS1	RAD51 antisense RNA 1	-0.714247	2.43088	-2.97702	0.0199987	0.155732	-3.36096
150209	AIFM3	apoptosis inducing factor mitochondria associated 3	-0.905649	3.42872	-2.98443	0.0200014	0.155732	-3.5048
643770	LINC02453	long intergenic non-protein coding RNA 2453	1.44801	0.454894	2.97901	0.020019	0.155786	-3.0658
29801	ZDHHC8	zinc finger DHHC-type palmitoyltransferase 8	-1.07958	4.75978	-2.98598	0.0200735	0.156126	-3.70886
27042	UTP25	UTP25 small subunit processor component	-0.388335	6.48343	-2.97386	0.0200896	0.156168	-3.94183
51313	GASK1B	golgi associated kinase 1B	1.66946	0.0757175	2.97887	0.0201061	0.156212	-3.02547
286016	TPI1P2	triosephosphate isomerase 1 pseudogene 2	1.34138	0.17112	2.97115	0.0201683	0.156612	-3.04467
8738	CRADD	CASP2 and RIPK1 domain containing adaptor with death domain	0.448754	4.18279	2.96901	0.0202303	0.15701	-3.64223
30848	CTAG2	cancer/testis antigen 2	-0.9626	5.61168	-2.9801	0.0202425	0.15702	-3.84168
6256	RXRA	retinoid X receptor alpha	-0.771899	5.23811	-2.97947	0.0202606	0.157073	-3.79451
677	ZFP36L1	ZFP36 ring finger protein like 1	-0.616615	6.88849	-2.97911	0.0202709	0.157073	-3.96435
144481	SOCS2-AS1	SOCS2 antisense RNA 1	1.50563	1.14248	2.97442	0.0203201	0.157344	-3.16019
84920	ALG10	ALG10 alpha-1,2-glucosyltransferase	0.666993	4.19361	2.96797	0.0203375	0.157344	-3.64562
5764	PTN	pleiotrophin	1.69134	-0.271487	2.96798	0.0203384	0.157344	-3.00638
23035	PHLPP2	PH domain and leucine rich repeat protein phosphatase 2	0.565208	4.67859	2.96509	0.0203624	0.157445	-3.72484
64798	DEPTOR	DEP domain containing MTOR interacting protein	-0.492764	4.89304	-2.96405	0.0203753	0.157462	-3.76049
653238	GTF2H2B	general transcription factor IIH subunit 2B (pseudogene)	1.19352	0.123935	2.96322	0.0203997	0.157492	-3.05166
166929	SGMS2	sphingomyelin synthase 2	0.494822	3.95102	2.96318	0.020401	0.157492	-3.61436
171423	PDIA3P1	protein disulfide isomerase family A member 3 pseudogene 1	0.534615	6.58072	2.96879	0.0204541	0.157819	-3.95977
101927310	LOC101927310	uncharacterized LOC101927310	-1.84976	-1.48736	-2.95924	0.0205171	0.15822	-2.95575
2941	GSTA4	glutathione S-transferase alpha 4	-0.472338	6.7659	-2.96005	0.0205714	0.158543	-3.98198
6734	SRPRA	SRP receptor subunit alpha	0.354024	7.89416	2.95691	0.0205859	0.158543	-3.99788
5454	POU3F2	POU class 3 homeobox 2	1.66969	-0.966663	2.95672	0.0205917	0.158543	-2.97617
55300	PI4K2B	phosphatidylinositol 4-kinase type 2 beta	0.731964	5.49846	2.96756	0.020608	0.158584	-3.84804
4129	MAOB	monoamine oxidase B	1.38797	0.103027	2.954	0.0206838	0.159008	-3.06043
283232	TMEM80	transmembrane protein 80	-0.517873	3.42101	-2.95354	0.0206862	0.159008	-3.54732
116151	FAM210B	family with sequence similarity 210 member B	-0.51118	6.41538	-2.9587	0.0206959	0.159008	-3.96266
389362	PSMG4	proteasome assembly chaperone 4	-0.631241	3.98788	-2.95268	0.0207293	0.159181	-3.63575
54543	TOMM7	translocase of outer mitochondrial membrane 7	0.369182	7.66877	2.95098	0.0207625	0.159343	-4.00952
114882	OSBPL8	oxysterol binding protein like 8	0.384703	7.39981	2.95065	0.0207724	0.159343	-4.01077
284408	ZNF790-AS1	ZNF790 antisense RNA 1	-0.876289	2.12187	-2.94959	0.0208041	0.159399	-3.35215
2802	GOLGA3	golgin A3	-0.381935	7.31292	-2.94926	0.0208142	0.159399	-4.01298
284353	NKPD1	NTPase KAP family P-loop domain containing 1	-1.17303	2.01215	-2.95646	0.0208186	0.159399	-3.32581
79854	LINC00115	long intergenic non-protein coding RNA 115	-1.09696	-0.0667028	-2.94894	0.0208236	0.159399	-3.05451
8777	MPDZ	multiple PDZ domain crumbs cell polarity complex component	-0.417802	5.58654	-2.948	0.0208519	0.159531	-3.88478
286128	ZFP41	ZFP41 zinc finger protein	-0.589735	4.28654	-2.94768	0.0208728	0.159607	-3.69008
29960	MRM2	mitochondrial rRNA methyltransferase 2	0.535402	5.80187	2.95036	0.0209211	0.159886	-3.91007
55080	TAPBPL	TAP binding protein like	0.640795	2.95084	2.94505	0.0209409	0.159886	-3.48555
158586	ZXDB	zinc finger X-linked duplicated B	-0.443552	4.48182	-2.94477	0.0209492	0.159886	-3.72603
728689	EIF3CL	eukaryotic translation initiation factor 3 subunit C like	-1.81264	-0.203054	-2.95137	0.020958	0.159886	-3.03663
84280	BTBD10	BTB domain containing 10	0.370802	5.03332	2.94397	0.0209735	0.159886	-3.81174
55244	SLC47A1	solute carrier family 47 member 1	-0.304311	6.03064	-2.94391	0.0209753	0.159886	-3.94599
100130705	ATP6V1FNB	ATP6V1F neighbor	-1.04701	0.630601	-2.94318	0.0209973	0.159969	-3.14139
100216546	LINC01004	long intergenic non-protein coding RNA 1004	-1.01059	2.75118	-2.94936	0.0210313	0.159998	-3.45156
1896	EDA	ectodysplasin A	-0.515619	4.57196	-2.94191	0.0210358	0.159998	-3.74373
50488	MINK1	misshapen like kinase 1	-0.40046	5.57605	-2.94111	0.02106	0.159998	-3.89378
5998	RGS3	regulator of G protein signaling 3	0.490723	4.58539	2.94105	0.0210619	0.159998	-3.74661
1875	E2F5	E2F transcription factor 5	-0.571143	3.53806	-2.94095	0.0210649	0.159998	-3.58357
129881	CCDC173	coiled-coil domain containing 173	1.32212	-0.987928	2.94053	0.0210779	0.159998	-2.99735
1271	CNTFR	ciliary neurotrophic factor receptor	-0.942791	3.77466	-2.95153	0.0210852	0.159998	-3.60934
145773	FAM81A	family with sequence similarity 81 member A	-0.824891	3.36912	-2.94558	0.0210892	0.159998	-3.55195
5101	PCDH9	protocadherin 9	1.46419	1.15235	2.94645	0.0211193	0.160142	-3.20249
646396	REREP3	arginine-glutamic acid dipeptide repeats pseudogene 3	-0.863299	0.829903	-2.93786	0.0211591	0.160361	-3.17696
10206	TRIM13	tripartite motif containing 13	-0.434877	5.27702	-2.93665	0.0211959	0.160556	-3.85871
3778	KCNMA1	potassium calcium-activated channel subfamily M alpha 1	-0.926854	4.5321	-2.94731	0.0212128	0.1606	-3.73351
64376	IKZF5	IKAROS family zinc finger 5	-0.349258	5.50878	-2.93395	0.0212787	0.161015	-3.89564
26037	SIPA1L1	signal induced proliferation associated 1 like 1	-0.339263	5.99972	-2.93281	0.0213139	0.161023	-3.95896
7593	MZF1	myeloid zinc finger 1	-1.45515	3.53267	-2.94375	0.0213212	0.161023	-3.57363
3590	IL11RA	interleukin 11 receptor subunit alpha	-0.892384	3.88935	-2.94364	0.0213243	0.161023	-3.63996
135112	NCOA7	nuclear receptor coactivator 7	-0.586816	4.72456	-2.93448	0.0213412	0.161023	-3.78002
54995	OXSM	3-oxoacyl-ACP synthase, mitochondrial	-0.337229	5.2301	-2.9314	0.0213573	0.161023	-3.86029
84285	EIF1AD	eukaryotic translation initiation factor 1A domain containing	0.396759	5.60995	2.93122	0.0213626	0.161023	-3.91214
23412	COMMD3	COMM domain containing 3	-0.559083	3.26528	-2.93105	0.0213679	0.161023	-3.55602
57167	SALL4	spalt like transcription factor 4	1.21049	-0.662217	2.93086	0.0213739	0.161023	-3.02905
468	ATF4	activating transcription factor 4	-0.694644	8.39311	-2.94184	0.0213795	0.161023	-4.01962
54482	TRMT13	tRNA methyltransferase 13 homolog	-0.429425	4.52787	-2.92987	0.0214044	0.161081	-3.75548
81890	QTRT1	queuine tRNA-ribosyltransferase catalytic subunit 1	-1.07251	5.3475	-2.94071	0.0214139	0.161081	-3.86241
253827	MSRB3	methionine sulfoxide reductase B3	1.22701	2.2439	2.9405	0.0214205	0.161081	-3.38418
245812	CNPY4	canopy FGF signaling regulator 4	0.723937	3.90479	2.93301	0.0214492	0.161213	-3.65328
84912	SLC35B4	solute carrier family 35 member B4	-0.519174	5.73159	-2.92932	0.0215017	0.161331	-3.9326
9652	TTC37	tetratricopeptide repeat domain 37	-0.372049	5.33312	-2.92668	0.0215031	0.161331	-3.88193
26128	KIFBP	kinesin family binding protein	0.369235	5.36919	2.92649	0.0215092	0.161331	-3.88662
4734	NEDD4	NEDD4 E3 ubiquitin protein ligase	0.370145	4.9548	2.92648	0.0215093	0.161331	-3.82599
79840	NHEJ1	non-homologous end joining factor 1	-0.501442	3.85937	-2.92546	0.0215413	0.161487	-3.65667
57463	AMIGO1	adhesion molecule with Ig like domain 1	-0.445293	3.56815	-2.92376	0.0215941	0.161715	-3.61444
9263	STK17A	serine/threonine kinase 17a	0.537879	4.34556	2.92324	0.0216104	0.161715	-3.7348
139411	PTCHD1	patched domain containing 1	0.956069	1.28599	2.9231	0.0216148	0.161715	-3.26065
641977	SEPTIN7P2	septin 7 pseudogene 2	0.655764	3.4902	2.92305	0.0216163	0.161715	-3.60064
51765	STK26	serine/threonine kinase 26	0.334729	5.36816	2.92115	0.0216756	0.162076	-3.89477
654841	MFF-DT	MFF divergent transcript	0.951803	0.282133	2.91984	0.0217168	0.162225	-3.13063
105372483	LOC105372483	uncharacterized LOC105372483	-0.70973	1.74895	-2.91976	0.0217192	0.162225	-3.34134
5936	RBM4	RNA binding motif protein 4	-0.354576	5.9533	-2.91935	0.021732	0.162225	-3.97386
55167	MSL2	MSL complex subunit 2	-0.32371	6.64919	-2.91909	0.0217403	0.162225	-4.03585
26505	CNNM3	cyclin and CBS domain divalent metal cation transport mediator 3	-0.357271	5.15384	-2.91814	0.0217701	0.162365	-3.86884
3338	DNAJC4	DnaJ heat shock protein family (Hsp40) member C4	-0.857269	4.53708	-2.92787	0.0218113	0.162588	-3.76413
8558	CDK10	cyclin dependent kinase 10	-0.513039	7.3959	-2.92296	0.0218435	0.162675	-4.05774
641638	SNHG6	small nucleolar RNA host gene 6	-0.683303	6.34035	-2.92678	0.0218453	0.162675	-4.00639
60592	SCOC	short coiled-coil protein	0.427926	6.68889	2.91529	0.0218856	0.162891	-4.04286
23787	MTCH1	mitochondrial carrier 1	0.275028	7.08507	2.91401	0.0219004	0.162896	-4.06234
23392	ECPAS	Ecm29 proteasome adaptor and scaffold	-0.276871	8.10214	-2.91373	0.0219093	0.162896	-4.05954
105375620	NA	NA	-1.1017	0.497819	-2.9134	0.0219199	0.162896	-3.16461
84307	ZNF397	zinc finger protein 397	-0.309005	6.1376	-2.91277	0.0219397	0.16296	-4.00384
124936	CYB5D2	cytochrome b5 domain containing 2	-0.497034	3.98706	-2.91205	0.0219624	0.162969	-3.69639
2483	FRG1	FSHD region gene 1	-1.18666	-1.134	-2.91202	0.0219634	0.162969	-3.02786
5152	PDE9A	phosphodiesterase 9A	-0.879769	5.15078	-2.92205	0.0219938	0.163046	-3.86581
51373	MRPS17	mitochondrial ribosomal protein S17	0.577958	4.62024	2.91321	0.0219987	0.163046	-3.7944
9353	SLIT2	slit guidance ligand 2	2.77914	-1.54962	2.92064	0.0220089	0.163046	-3.0066
6155	RPL27	ribosomal protein L27	-0.69736	9.17636	-2.9208	0.0220334	0.163046	-4.03056
23589	CARHSP1	calcium regulated heat stable protein 1	0.660018	4.46088	2.91451	0.0220467	0.163046	-3.76888
5784	PTPN14	protein tyrosine phosphatase non-receptor type 14	-0.439532	5.26658	-2.90938	0.0220474	0.163046	-3.89787
25873	RPL36	ribosomal protein L36	-0.969102	9.03341	-2.9202	0.0220524	0.163046	-4.03504
64135	IFIH1	interferon induced with helicase C domain 1	1.73561	-1.38642	2.90838	0.0220795	0.163163	-3.02047
340390	WDR97	WD repeat domain 97	-0.908932	1.31998	-2.90719	0.0221173	0.16336	-3.29107
7757	ZNF208	zinc finger protein 208	1.52884	-1.08101	2.90562	0.0221676	0.163648	-3.03617
9988	DMTF1	cyclin D binding myb like transcription factor 1	-0.298553	6.64609	-2.90429	0.0222102	0.163818	-4.0581
28996	HIPK2	homeodomain interacting protein kinase 2	-0.291903	7.64445	-2.9042	0.0222132	0.163818	-4.08061
90441	ZNF622	zinc finger protein 622	-0.673326	5.34129	-2.91306	0.0222319	0.163864	-3.9082
54993	ZSCAN2	zinc finger and SCAN domain containing 2	-0.361506	4.75635	-2.90303	0.0222509	0.163864	-3.83151
3364	HUS1	HUS1 checkpoint clamp component	0.535423	4.76241	2.90314	0.022259	0.163864	-3.83034
344595	DUBR	DPPA2 upstream binding RNA	0.645933	2.05357	2.9026	0.0222645	0.163864	-3.41158
5253	PHF2	PHD finger protein 2	-0.478513	5.69457	-2.90317	0.0222832	0.163901	-3.96636
196993	CT62	cancer/testis associated 62	1.50842	-1.08447	2.90143	0.0223023	0.163901	-3.0412
132864	CPEB2	cytoplasmic polyadenylation element binding protein 2	0.748939	3.46047	2.90393	0.0223035	0.163901	-3.62492
338657	CENATAC	centrosomal AT-AC splicing factor	0.463162	3.72744	2.9003	0.0223388	0.164078	-3.67305
10715	CERS1	ceramide synthase 1	-1.14594	3.37338	-2.91078	0.022352	0.164092	-3.60306
112	ADCY6	adenylate cyclase 6	0.370339	6.42321	2.89836	0.0224016	0.164307	-4.04982
9689	BZW1	basic leucine zipper and W2 domains 1	0.304762	7.18506	2.89829	0.0224039	0.164307	-4.08791
10063	COX17	cytochrome c oxidase copper chaperone COX17	0.731515	5.20035	2.90851	0.0224248	0.164369	-3.89395
5903	RANBP2	RAN binding protein 2	-0.411895	8.4925	-2.89739	0.0224416	0.164369	-4.07629
84696	ABHD1	abhydrolase domain containing 1	0.745483	1.42001	2.89688	0.0224497	0.164369	-3.32171
6446	SGK1	serum/glucocorticoid regulated kinase 1	2.11566	-0.165176	2.90734	0.0224627	0.164369	-3.09548
162394	SLFN5	schlafen family member 5	2.21523	0.277993	2.90714	0.022469	0.164369	-3.13498
23141	ANKLE2	ankyrin repeat and LEM domain containing 2	-0.295775	7.19592	-2.89559	0.0224915	0.164451	-4.09275
56997	COQ8A	coenzyme Q8A	-0.551151	7.4418	-2.90302	0.0225142	0.164518	-4.08838
100506207	LOC100506207	uncharacterized LOC100506207	1.56245	-0.656702	2.89462	0.0225233	0.164518	-3.07402
51244	CCDC174	coiled-coil domain containing 174	-0.374435	4.67431	-2.89413	0.0225392	0.164551	-3.83201
7429	VIL1	villin 1	1.13368	0.87309	2.89353	0.0225672	0.164605	-3.24013
11013	TMSB15A	thymosin beta 15A	1.98537	1.63533	2.90404	0.0225693	0.164605	-3.31972
6415	SELENOW	selenoprotein W	0.525681	4.70767	2.89224	0.0226008	0.164715	-3.83786
105370943	LOC105370943	uncharacterized LOC105370943	-0.982897	0.483673	-2.89205	0.022607	0.164715	-3.19372
7849	PAX8	paired box 8	-0.579328	3.09658	-2.88955	0.022689	0.165116	-3.59082
6950	TCP1	t-complex 1	0.394609	8.5601	2.88934	0.0226961	0.165116	-4.08654
158471	PRUNE2	prune homolog 2 with BCH domain	-1.02107	4.514	-2.9001	0.0226972	0.165116	-3.79888
1793	DOCK1	dedicator of cytokinesis 1	-0.479627	5.88869	-2.8911	0.0227155	0.165116	-4.00937
8324	FZD7	frizzled class receptor 7	0.791924	2.67441	2.8892	0.0227189	0.165116	-3.52407
[truncated: 12,523 more rows]

## Sheet: Table S3
Supplementary Table 3: Differentially expressed genes in PC3 cells with knockdown of FUT8
ENTREZID	SYMBOL	GENENAME	logFC	AveExpr	t	P.Value	adj.P.Val	B
5327	PLAT	plasminogen activator, tissue type	-1.30302	9.71601	-58.373	1.7076e-34	2.32149e-30	68.9341
3625	INHBB	inhibin subunit beta B	-2.18085	4.93297	-32.3379	2.67599e-26	1.819e-22	49.538
220	ALDH1A3	aldehyde dehydrogenase 1 family member A3	-0.940689	10.6395	-42.1249	2.20794e-25	1.00057e-21	48.0826
2530	FUT8	fucosyltransferase 8	-2.44438	6.28693	-44.3137	9.11676e-25	2.47885e-21	46.4087
8760	CDS2	CDP-diacylglycerol synthase 2	-1.39707	5.87002	-29.0402	7.88565e-25	2.47885e-21	46.6915
54443	ANLN	anillin actin binding protein	-0.791711	7.89809	-27.2688	5.64288e-24	1.27858e-20	44.6476
10728	PTGES3	prostaglandin E synthase 3	-0.786706	8.25551	-26.5289	1.32966e-23	2.58239e-20	43.743
3488	IGFBP5	insulin like growth factor binding protein 5	-1.72428	5.14621	-26.379	3.23839e-23	5.50325e-20	42.9254
6574	SLC20A1	solute carrier family 20 member 1	-0.697254	8.18616	-25.6002	4.02331e-23	6.07743e-20	42.6235
8763	CD164	CD164 molecule	-0.780347	7.70794	-24.7904	1.08888e-22	1.48033e-19	41.6627
54847	SIDT1	SID1 transmembrane family member 1	-1.49463	5.17318	-24.2649	2.11092e-22	2.2272e-19	41.1061
9289	ADGRG1	adhesion G protein-coupled receptor G1	-0.829245	7.41922	-24.2579	2.12973e-22	2.2272e-19	41.0129
119	ADD2	adducin 2	2.57951	3.50742	24.3156	1.97934e-22	2.2272e-19	40.1448
10763	NES	nestin	-1.15159	6.67711	-26.4942	1.16738e-21	1.13361e-18	39.5282
9148	NEURL1	neuralized E3 ubiquitin protein ligase 1	-1.36932	5.21249	-22.8644	1.31468e-21	1.19154e-18	39.3102
7009	TMBIM6	transmembrane BAX inhibitor motif containing 6	-0.645498	8.00569	-22.1674	3.39128e-21	2.88153e-18	38.1298
56937	PMEPA1	prostate transmembrane protein, androgen induced 1	0.775736	6.99189	20.7634	2.65699e-20	2.12481e-17	36.1588
23184	MESD	mesoderm development LRP chaperone	-0.95506	5.61935	-19.1767	2.72422e-19	2.04838e-16	33.9711
23516	SLC39A14	solute carrier family 39 member 14	-0.686557	7.28932	-19.1848	2.86276e-19	2.04838e-16	33.7079
51616	TAF9B	TATA-box binding protein associated factor 9b	-1.08529	5.60645	-19.7572	3.17389e-19	2.15745e-16	33.8624
22998	LIMCH1	LIM and calponin homology domains 1	0.966438	5.45006	18.9031	4.18727e-19	2.71076e-16	33.5469
5701	PSMC2	proteasome 26S subunit, ATPase 2	-0.652151	6.86767	-18.4796	8.23092e-19	5.08634e-16	32.6874
7027	TFDP1	transcription factor Dp-1	-0.676599	7.18422	-18.4714	1.15875e-18	6.84924e-16	32.3133
25791	NGEF	neuronal guanine nucleotide exchange factor	-1.03744	5.20139	-18.0603	1.62761e-18	9.07956e-16	32.213
3066	HDAC2	histone deacetylase 2	-0.62427	7.14654	-18.0448	1.66965e-18	9.07956e-16	31.9279
9124	PDLIM1	PDZ and LIM domain 1	-0.673924	6.72451	-17.9983	1.80239e-18	9.42441e-16	31.911
126755	LRRC38	leucine rich repeat containing 38	-6.4037	-1.20884	-17.7742	2.61139e-18	1.31489e-15	24.2504
2260	FGFR1	fibroblast growth factor receptor 1	-0.830626	5.91112	-17.7275	2.82268e-18	1.37051e-15	31.5747
6382	SDC1	syndecan 1	-0.653412	7.29268	-18.0366	3.10284e-18	1.45459e-15	31.3099
84951	TNS4	tensin 4	-2.15345	3.24396	-17.5946	3.52505e-18	1.5684e-15	31.0015
6009	RHEB	Ras homolog, mTORC1 binding	-0.710583	6.20961	-17.586	3.57635e-18	1.5684e-15	31.2903
7327	UBE2G2	ubiquitin conjugating enzyme E2 G2	-0.542068	7.86145	-17.3842	5.02603e-18	2.13528e-15	30.7007
60592	SCOC	short coiled-coil protein	-0.790761	5.99086	-17.2756	6.04417e-18	2.49002e-15	30.7919
26060	APPL1	adaptor protein, phosphotyrosine interacting with PH domain and leucine zipper 1	-0.6897	6.56321	-17.1654	7.29497e-18	2.91692e-15	30.5136
2273	FHL1	four and a half LIM domains 1	0.520334	7.5802	17.1456	7.54647e-18	2.93126e-15	30.3221
25939	SAMHD1	SAM and HD domain containing deoxynucleoside triphosphate triphosphohydrolase 1	-0.779166	5.78408	-17.0327	9.16137e-18	3.45969e-15	30.3999
8795	TNFRSF10B	TNF receptor superfamily member 10b	-0.607456	6.90972	-16.9269	1.09965e-17	4.04048e-15	30.0428
2828	GPR4	G protein-coupled receptor 4	-0.840791	5.62522	-16.88	1.19275e-17	4.26722e-15	30.157
55353	LAPTM4B	lysosomal protein transmembrane 4 beta	-0.544445	7.42556	-16.8287	1.30388e-17	4.54519e-15	29.7911
4586	MUC5AC	mucin 5AC, oligomeric mucus/gel-forming	-5.95436	0.561489	-16.8022	1.3654e-17	4.64067e-15	23.7164
2737	GLI3	GLI family zinc finger 3	-0.964645	5.30874	-16.7564	1.4959e-17	4.96017e-15	29.9726
6751	SSTR1	somatostatin receptor 1	1.96326	3.11958	16.6679	1.72659e-17	5.58881e-15	29.5674
11135	CDC42EP1	CDC42 effector protein 1	-1.01248	4.80783	-16.3846	2.84576e-17	8.99725e-15	29.3754
3949	LDLR	low density lipoprotein receptor	-0.604472	6.88602	-16.1987	3.9649e-17	1.22506e-14	28.7404
8036	SHOC2	SHOC2 leucine rich repeat scaffold protein	-0.797988	5.51409	-16.1366	4.43248e-17	1.3391e-14	28.845
3428	IFI16	interferon gamma inducible protein 16	1.12554	4.4453	16.0879	4.8391e-17	1.43016e-14	28.8608
3486	IGFBP3	insulin like growth factor binding protein 3	0.811835	5.44148	16.0721	4.97839e-17	1.44002e-14	28.7281
5010	CLDN11	claudin 11	-0.506615	7.82633	-16.0507	5.17425e-17	1.4655e-14	28.3248
3976	LIF	LIF interleukin 6 family cytokine	-0.571725	6.8408	-15.961	6.08616e-17	1.6886e-14	28.3103
51094	ADIPOR1	adiponectin receptor 1	-0.57594	6.94866	-15.9176	6.58575e-17	1.79066e-14	28.2133
7756	ZNF207	zinc finger protein 207	-0.564068	7.09087	-15.8844	6.99455e-17	1.86453e-14	28.1296
23556	PIGN	phosphatidylinositol glycan anchor biosynthesis class N	-0.768125	5.66239	-15.8355	7.64746e-17	1.99937e-14	28.2705
10468	FST	follistatin	-0.485377	8.01563	-15.51	1.82133e-16	4.67189e-14	27.0285
6745	SSR1	signal sequence receptor subunit 1	-0.495636	7.61129	-15.3364	1.92238e-16	4.83978e-14	27.0169
50861	STMN3	stathmin 3	-1.52731	3.68719	-15.2488	2.26544e-16	5.59975e-14	27.2842
4628	MYH10	myosin heavy chain 10	-0.669643	6.43254	-15.4408	2.62655e-16	6.37642e-14	26.9202
29070	CCDC113	coiled-coil domain containing 113	-0.77855	5.60518	-15.1314	2.82613e-16	6.74057e-14	26.9567
8912	CACNA1H	calcium voltage-gated channel subunit alpha1 H	2.40138	2.26392	15.0246	3.45976e-16	8.10955e-14	26.1166
23762	OSBP2	oxysterol binding protein 2	-0.951866	4.8504	-14.9839	3.73796e-16	8.46959e-14	26.7883
8575	PRKRA	protein activator of interferon induced protein kinase EIF2AK2	-0.872482	5.03258	-14.9849	3.73081e-16	8.46959e-14	26.7654
1832	DSP	desmoplakin	-1.05905	4.46004	-14.9456	4.02113e-16	8.96185e-14	26.7525
7477	WNT7B	Wnt family member 7B	-0.722253	5.5745	-14.8512	4.81662e-16	1.05616e-13	26.4205
3778	KCNMA1	potassium calcium-activated channel subfamily M alpha 1	-0.484014	8.29291	-15.6151	8.19335e-16	1.76807e-13	25.5609
27063	ANKRD1	ankyrin repeat domain 1	0.757126	5.3238	14.5174	9.18041e-16	1.95012e-13	25.7991
586	BCAT1	branched chain amino acid transaminase 1	-4.88871	0.491147	-14.4513	1.0445e-15	2.15152e-13	21.0034
55107	ANO1	anoctamin 1	-0.572266	6.84834	-14.6068	1.02957e-15	2.15152e-13	25.4461
6482	ST3GAL1	ST3 beta-galactoside alpha-2,3-sialyltransferase 1	-0.490525	8.11041	-15.3822	1.1033e-15	2.23871e-13	25.2762
6502	SKP2	S-phase kinase associated protein 2	-0.503034	7.009	-14.3445	1.28787e-15	2.5748e-13	25.1721
3576	CXCL8	C-X-C motif chemokine ligand 8	-0.607583	6.225	-14.244	1.56999e-15	3.09333e-13	25.1056
6617	SNAPC1	small nuclear RNA activating complex polypeptide 1	0.438088	8.05787	14.2432	1.64335e-15	3.19162e-13	24.7563
26018	LRIG1	leucine rich repeats and immunoglobulin like domains 1	1.28505	3.61404	14.2077	1.68679e-15	3.22984e-13	25.3316
284371	ZNF841	zinc finger protein 841	0.991667	4.31087	14.0729	2.20513e-15	4.16372e-13	25.0562
6533	SLC6A6	solute carrier family 6 member 6	-0.626053	6.20532	-14.0411	2.34935e-15	4.34668e-13	24.6999
9475	ROCK2	Rho associated coiled-coil containing protein kinase 2	-0.460997	7.40883	-14.0376	2.36598e-15	4.34668e-13	24.4861
25890	ABI3BP	ABI family member 3 binding protein	-0.633829	5.89557	-13.9983	2.55916e-15	4.6389e-13	24.6685
113026	PLCD3	phospholipase C delta 3	-0.527397	7.10634	-14.1245	2.94389e-15	5.26607e-13	24.3395
387509	GPR153	G protein-coupled receptor 153	-0.557451	6.66321	-13.9003	3.14409e-15	5.55116e-13	24.3218
64065	PERP	p53 apoptosis effector related to PMP22	-0.621038	6.15548	-13.7332	4.40646e-15	7.64507e-13	24.0698
8467	SMARCA5	SWI/SNF related, matrix associated, actin dependent regulator of chromatin, subfamily a, member 5	-0.392536	7.86413	-13.7248	4.44252e-15	7.64507e-13	23.7706
7052	TGM2	transglutaminase 2	-0.333181	8.88072	-13.6817	4.84904e-15	8.24034e-13	23.5273
3800	KIF5C	kinesin family member 5C	1.10335	3.83934	13.4646	7.56056e-15	1.26896e-12	23.8564
9119	KRT75	keratin 75	1.31978	3.36221	13.3851	8.90795e-15	1.47687e-12	23.6772
3099	HK2	hexokinase 2	-0.398431	7.78856	-13.3379	9.82322e-15	1.609e-12	22.9721
9351	SLC9A3R2	SLC9A3 regulator 2	-0.421262	8.42394	-14.0145	1.04105e-14	1.68489e-12	22.9147
348235	SKA2	spindle and kinetochore associated complex subunit 2	-0.473099	7.40535	-13.4479	1.12964e-14	1.80676e-12	22.917
3301	DNAJA1	DnaJ heat shock protein family (Hsp40) member A1	-0.359313	8.24915	-13.1962	1.31875e-14	2.0847e-12	22.5993
6714	SRC	SRC proto-oncogene, non-receptor tyrosine kinase	-0.44135	7.23541	-13.1581	1.42808e-14	2.23157e-12	22.6799
6624	FSCN1	fascin actin-bundling protein 1	-0.357351	8.68758	-13.1413	1.47927e-14	2.2853e-12	22.4155
57563	KLHL8	kelch like family member 8	-0.844791	4.64442	-13.0749	1.70028e-14	2.59722e-12	22.975
10776	ARPP19	cAMP regulated phosphoprotein 19	-0.413087	7.71545	-13.0443	1.81303e-14	2.73868e-12	22.3581
4677	NARS1	asparaginyl-tRNA synthetase 1	-0.333767	8.47448	-13.0052	1.96892e-14	2.94148e-12	22.1551
51599	LSR	lipolysis stimulated lipoprotein receptor	1.39193	3.0788	12.937	2.27389e-14	3.36017e-12	22.7243
85352	SHISAL1	shisa like 1	-1.03098	4.08676	-12.7896	3.11041e-14	4.54688e-12	22.4405
57476	GRAMD1B	GRAM domain containing 1B	-0.336066	8.65198	-12.7095	3.69053e-14	5.33753e-12	21.4863
130576	LYPD6B	LY6/PLAUR domain containing 6B	4.6144	-0.879146	12.5812	4.86237e-14	6.95831e-12	18.0205
8030	CCDC6	coiled-coil domain containing 6	-0.433098	7.37239	-12.4995	5.80218e-14	8.21674e-12	21.2269
1604	CD55	CD55 molecule (Cromer blood group)	-0.478281	8.44685	-15.0418	6.38649e-14	8.95096e-12	21.3177
58526	MID1IP1	MID1 interacting protein 1	-1.46374	3.15363	-12.3865	7.41635e-14	1.02883e-11	21.5662
10282	BET1	Bet1 golgi vesicular membrane trafficking protein	-0.756172	4.73164	-12.1938	1.13104e-13	1.55318e-11	21.0506
25976	TIPARP	TCDD inducible poly(ADP-ribose) polymerase	0.378914	7.72947	12.125	1.31645e-13	1.78971e-11	20.329
1152	CKB	creatine kinase B	-0.603331	5.68408	-12.0592	1.52287e-13	2.04985e-11	20.5592
11343	MGLL	monoglyceride lipase	-0.394618	7.3846	-12.0137	1.68469e-13	2.24542e-11	20.1371
727897	MUC5B	mucin 5B, oligomeric mucus/gel-forming	-2.7212	1.54252	-11.9776	1.82559e-13	2.4096e-11	19.7397
9435	CHST2	carbohydrate sulfotransferase 2	-1.6714	2.70807	-11.952	1.9327e-13	2.52645e-11	20.5395
100507127	LINC00707	long intergenic non-protein coding RNA 707	-1.07806	3.79868	-11.916	2.09449e-13	2.68613e-11	20.5641
3219	HOXB9	homeobox B9	-0.454368	6.86815	-11.9109	2.11859e-13	2.68613e-11	19.9936
3921	RPSA	ribosomal protein SA	0.272961	9.66321	11.9077	2.13389e-13	2.68613e-11	19.543
25893	TRIM58	tripartite motif containing 58	0.366537	7.66581	11.9183	2.08376e-13	2.68613e-11	19.8706
2012	EMP1	epithelial membrane protein 1	-0.375424	7.63681	-11.8363	2.50379e-13	3.12284e-11	19.691
11167	FSTL1	follistatin like 1	-0.350114	8.71023	-12.2679	2.65902e-13	3.2863e-11	19.5377
8634	RTCA	RNA 3'-terminal phosphate cyclase	-0.593609	5.50905	-11.7922	2.76452e-13	3.38592e-11	19.99
5997	RGS2	regulator of G protein signaling 2	-0.493615	6.83137	-12.2576	2.80498e-13	3.40479e-11	19.7921
93010	B3GNT7	UDP-GlcNAc:betaGal beta-1,3-N-acetylglucosaminyltransferase 7	-2.13221	2.05379	-11.7524	3.02428e-13	3.6385e-11	19.7816
7054	TH	tyrosine hydroxylase	-1.29946	3.11854	-11.7009	3.39671e-13	4.03297e-11	20.0848
2919	CXCL1	C-X-C motif chemokine ligand 1	-0.527002	6.39755	-11.9841	3.41148e-13	4.03297e-11	19.6434
9229	DLGAP1	DLG associated protein 1	-1.04796	3.65726	-11.4599	5.87853e-13	6.88954e-11	19.5477
3675	ITGA3	integrin subunit alpha 3	0.217737	10.4836	11.4508	6.00178e-13	6.97387e-11	18.3639
83641	FAM107B	family with sequence similarity 107 member B	-0.396527	7.05112	-11.42	6.44118e-13	7.421e-11	18.8272
9962	SLC23A2	solute carrier family 23 member 2	-0.467613	6.27484	-11.3886	6.92301e-13	7.9091e-11	18.899
57188	ADAMTSL3	ADAMTS like 3	-0.945226	4.34434	-11.7103	8.60282e-13	9.74627e-11	19.1401
23089	PEG10	paternally expressed 10	-0.309958	8.29653	-11.2451	9.64111e-13	1.08323e-10	18.2087
55331	ACER3	alkaline ceramidase 3	-0.457862	6.69794	-11.3193	1.05358e-12	1.17405e-10	18.4107
221830	POLR1F	RNA polymerase I subunit F	-0.503447	5.98592	-11.1754	1.13349e-12	1.25283e-10	18.4562
55841	WWC3	WWC family member 3	0.464487	6.31037	11.1474	1.20974e-12	1.32633e-10	18.3169
51537	MTFP1	mitochondrial fission process 1	-0.875498	4.38624	-11.2359	1.36022e-12	1.47937e-10	18.6329
283373	ANKRD52	ankyrin repeat domain 52	-0.386983	7.24577	-11.0611	1.47991e-12	1.59678e-10	17.9452
57494	RIMKLB	ribosomal modification protein rimK like family member B	1.56475	2.44583	11.0358	1.57025e-12	1.68091e-10	18.507
8614	STC2	stanniocalcin 2	0.271282	8.77075	11.0057	1.6851e-12	1.78976e-10	17.5632
5029	P2RY2	purinergic receptor P2Y2	-0.631684	4.95456	-10.9895	1.7502e-12	1.84449e-10	18.238
1363	CPE	carboxypeptidase E	0.968851	3.74919	10.9676	1.84293e-12	1.92728e-10	18.3929
23012	STK38L	serine/threonine kinase 38 like	0.396136	6.90303	10.937	1.98051e-12	2.05535e-10	17.7039
5476	CTSA	cathepsin A	0.315398	7.827	10.9286	2.02002e-12	2.08047e-10	17.5272
9241	NOG	noggin	-0.661585	5.19463	-11.0458	2.10774e-12	2.15401e-10	18.0234
23231	SEL1L3	SEL1L family member 3	0.516469	5.66389	10.9075	2.12312e-12	2.15401e-10	17.8767
4810	NHS	NHS actin remodeling regulator	0.912027	4.04135	10.8499	2.50602e-12	2.52365e-10	18.0457
8796	SCEL	sciellin	-1.6778	2.51375	-10.7938	2.86165e-12	2.8606e-10	17.9117
8991	SELENBP1	selenium binding protein 1	-1.34508	2.76947	-10.7516	3.07182e-12	3.02619e-10	17.9047
10170	DHRS9	dehydrogenase/reductase 9	-1.08787	3.34964	-10.7533	3.05926e-12	3.02619e-10	17.9308
9123	SLC16A3	solute carrier family 16 member 3	-0.390375	6.9825	-10.7109	3.38427e-12	3.26306e-10	17.1494
2926	GRSF1	G-rich RNA sequence binding factor 1	-0.331522	7.64198	-10.7124	3.37225e-12	3.26306e-10	17.0379
55086	RADX	RPA1 related single stranded DNA binding protein, X-linked	1.80131	1.88494	10.7151	3.35027e-12	3.26306e-10	17.5915
23294	ANKS1A	ankyrin repeat and sterile alpha motif domain containing 1A	-0.510945	5.6737	-10.6929	3.53247e-12	3.38197e-10	17.3673
793	CALB1	calbindin 1	-0.374658	7.12826	-10.6812	3.63283e-12	3.45373e-10	17.0508
3956	LGALS1	galectin 1	-0.287128	8.14737	-10.5127	5.44214e-12	5.13791e-10	16.4668
1545	CYP1B1	cytochrome P450 family 1 subfamily B member 1	1.27874	2.93201	10.447	6.37827e-12	5.98018e-10	17.2115
64423	INF2	inverted formin 2	-0.359699	6.92907	-10.3878	7.36157e-12	6.85483e-10	16.3672
26100	WIPI2	WD repeat domain, phosphoinositide interacting 2	-0.402662	6.50729	-10.3792	7.51626e-12	6.95126e-10	16.426
3624	INHBA	inhibin subunit beta A	-0.317759	7.45674	-10.3091	8.91364e-12	8.1879e-10	16.0784
7326	UBE2G1	ubiquitin conjugating enzyme E2 G1	-0.470202	5.75272	-10.2782	9.61198e-12	8.77012e-10	16.3333
23180	RFTN1	raftlin, lipid raft linker 1	0.757207	4.29289	10.2579	1.00992e-11	9.15328e-10	16.5962
7092	TLL1	tolloid like 1	1.01794	3.37027	10.2213	1.10445e-11	9.94374e-10	16.6515
7114	TMSB4X	thymosin beta 4 X-linked	0.301887	8.30096	10.2234	1.12891e-11	1.00971e-09	15.6978
4326	MMP17	matrix metallopeptidase 17	-1.00188	3.60104	-10.1528	1.30655e-11	1.16095e-09	16.4699
388630	TRABD2B	TraB domain containing 2B	-2.38572	1.07438	-10.143	1.33822e-11	1.18137e-09	15.7108
54921	CHTF8	chromosome transmission fidelity factor 8	-0.350658	6.96071	-10.1125	1.44263e-11	1.26532e-09	15.6765
1846	DUSP4	dual specificity phosphatase 4	-0.22124	9.55838	-10.0985	1.49304e-11	1.30115e-09	15.2219
6507	SLC1A3	solute carrier family 1 member 3	1.96327	1.58924	10.0609	1.63838e-11	1.41872e-09	15.9733
130497	OSR1	odd-skipped related transcription factor 1	-0.783553	4.26457	-10.0301	1.7678e-11	1.52109e-09	16.0524
83959	SLC4A11	solute carrier family 4 member 11	-0.516043	5.36851	-10.0242	1.79365e-11	1.53362e-09	15.7875
154	ADRB2	adrenoceptor beta 2	-0.45842	5.91248	-9.96788	2.06231e-11	1.75232e-09	15.5234
6778	STAT6	signal transducer and activator of transcription 6	-0.641701	4.64788	-9.94974	2.15728e-11	1.82163e-09	15.7672
157638	LRATD2	LRAT domain containing 2	-0.916583	3.53025	-9.90575	2.40657e-11	2.01959e-09	15.868
5471	PPAT	phosphoribosyl pyrophosphate amidotransferase	-0.366195	6.56045	-9.90299	2.42313e-11	2.02101e-09	15.2244
688	KLF5	Kruppel like factor 5	-0.342696	7.22339	-9.88422	2.53906e-11	2.10479e-09	15.0536
9590	AKAP12	A-kinase anchoring protein 12	-0.243802	9.20126	-9.87553	2.59466e-11	2.13784e-09	14.7116
23194	FBXL7	F-box and leucine rich repeat protein 7	-1.30081	2.7762	-9.85715	2.71634e-11	2.19813e-09	15.7864
6319	SCD	stearoyl-CoA desaturase	-0.425894	7.5276	-11.3852	2.70532e-11	2.19813e-09	15.2329
2034	EPAS1	endothelial PAS domain protein 1	-0.369238	6.87319	-9.86146	2.68733e-11	2.19813e-09	15.0598
27303	RBMS3	RNA binding motif single stranded interacting protein 3	0.784195	3.98458	9.8272	2.92727e-11	2.35481e-09	15.5867
9975	NR1D2	nuclear receptor subfamily 1 group D member 2	0.368057	6.84364	9.81932	2.98549e-11	2.38752e-09	14.9533
4862	NPAS2	neuronal PAS domain protein 2	-0.350786	6.84053	-9.79953	3.13704e-11	2.49404e-09	14.9083
847	CAT	catalase	-0.420709	6.1188	-9.78782	3.23034e-11	2.53853e-09	15.0231
7368	UGT8	UDP glycosyltransferase 8	0.982355	3.20622	9.78876	3.22278e-11	2.53853e-09	15.6041
9969	MED13	mediator complex subunit 13	-0.34502	7.35677	-9.81112	3.47892e-11	2.71816e-09	14.7212
1396	CRIP1	cysteine rich protein 1	-1.08979	3.16093	-9.69126	4.11645e-11	3.1979e-09	15.3735
4288	MKI67	marker of proliferation Ki-67	-0.36574	8.57014	-11.5109	4.5426e-11	3.49377e-09	14.603
10611	PDLIM5	PDZ and LIM domain 5	-0.317009	7.18509	-9.65163	4.54871e-11	3.49377e-09	14.4668
11212	PLPBP	pyridoxal phosphate binding protein	-0.539614	5.21186	-9.64499	4.62553e-11	3.50398e-09	14.8649
4507	MTAP	methylthioadenosine phosphorylase	-0.377086	6.39139	-9.64381	4.63933e-11	3.50398e-09	14.5981
1465	CSRP1	cysteine and glycine rich protein 1	-0.348761	6.88501	-9.64765	4.59466e-11	3.50398e-09	14.5119
5901	RAN	RAN, member RAS oncogene family	-0.212409	9.61812	-9.63804	4.70735e-11	3.53572e-09	14.0422
8777	MPDZ	multiple PDZ domain crumbs cell polarity complex component	-0.598878	4.75595	-9.63194	4.78042e-11	3.57087e-09	14.9386
51474	LIMA1	LIM domain and actin binding 1	0.384294	7.66553	10.7319	5.01113e-11	3.72275e-09	14.5133
29940	DSE	dermatan sulfate epimerase	1.25665	2.79055	9.60184	5.18482e-11	3.83085e-09	15.1573
5441	POLR2L	RNA polymerase II, I and III subunit L	-0.321651	7.62798	-9.62062	5.59263e-11	4.10983e-09	14.1909
23053	ZSWIM8	zinc finger SWIM-type containing 8	0.263582	8.11225	9.4805	7.01712e-11	5.12891e-09	13.8648
5818	NECTIN1	nectin cell adhesion molecule 1	-0.37657	6.45246	-9.47665	7.08612e-11	5.15165e-09	14.1555
55806	HR	HR lysine demethylase and nuclear receptor corepressor	-0.777407	3.87845	-9.46936	7.21886e-11	5.22023e-09	14.7142
60674	GAS5	growth arrest specific 5	0.5435	5.21602	9.47377	7.30872e-11	5.25725e-09	14.391
8406	SRPX	sushi repeat containing protein X-linked	0.803855	3.82015	9.43749	7.8295e-11	5.60221e-09	14.6315
8900	CCNA1	cyclin A1	-1.88736	1.41825	-9.43078	7.96475e-11	5.63963e-09	14.4008
367	AR	androgen receptor	-1.37673	2.43268	-9.4312	7.95622e-11	5.63963e-09	14.7168
3572	IL6ST	interleukin 6 signal transducer	0.285309	7.69002	9.42119	8.16201e-11	5.74935e-09	13.7817
3148	HMGB2	high mobility group box 2	-0.315472	7.29024	-9.41077	8.38211e-11	5.87396e-09	13.8262
4942	OAT	ornithine aminotransferase	-0.38621	6.25939	-9.35215	9.73762e-11	6.78887e-09	13.8723
3714	JAG2	jagged canonical Notch ligand 2	-0.624845	4.63335	-9.32625	1.04059e-10	7.21779e-09	14.1825
10165	SLC25A13	solute carrier family 25 member 13	-0.548121	4.96076	-9.24678	1.27638e-10	8.80829e-09	13.897
2876	GPX1	glutathione peroxidase 1	0.326135	7.0657	9.24254	1.2904e-10	8.86009e-09	13.4236
10628	TXNIP	thioredoxin interacting protein	0.407904	6.12062	9.20026	1.43902e-10	9.83086e-09	13.4981
58495	OVOL2	ovo like zinc finger 2	3.48416	-1.2018	9.19483	1.45934e-10	9.91985e-09	12.0416
64431	ACTR6	actin related protein 6	-0.724897	4.03664	-9.18532	1.49563e-10	1.0116e-08	13.9521
2202	EFEMP1	EGF containing fibulin extracellular matrix protein 1	0.495572	5.16879	9.14581	1.6565e-10	1.11486e-08	13.5713
1364	CLDN4	claudin 4	-0.436313	5.87994	-9.12954	1.72775e-10	1.15708e-08	13.3731
6138	RPL15	ribosomal protein L15	0.235384	9.13942	9.12948	1.76657e-10	1.17728e-08	12.7674
290	ANPEP	alanyl aminopeptidase, membrane	-0.275858	9.80695	-10.6137	1.81658e-10	1.2047e-08	12.9654
283417	DPY19L2	dpy-19 like 2	2.32578	0.706829	9.08359	1.94641e-10	1.28453e-08	13.2207
9188	DDX21	DExD-box helicase 21	-0.206126	9.2681	-9.06078	2.06523e-10	1.35637e-08	12.5883
5360	PLTP	phospholipid transfer protein	-0.41757	5.81325	-9.04018	2.17891e-10	1.42415e-08	13.1521
2597	GAPDH	glyceraldehyde-3-phosphate dehydrogenase	-0.157561	11.2435	-9.00587	2.38257e-10	1.54981e-08	12.1406
1759	DNM1	dynamin 1	-0.421773	5.61975	-8.99629	2.44279e-10	1.58142e-08	13.0804
5066	PAM	peptidylglycine alpha-amidating monooxygenase	0.253569	8.08427	8.95318	2.73382e-10	1.76143e-08	12.4857
113829	SLC35A4	solute carrier family 35 member A4	-0.353994	6.57356	-8.92316	2.95711e-10	1.89632e-08	12.6796
9452	ITM2A	integral membrane protein 2A	0.878984	3.29575	8.92082	2.97523e-10	1.89898e-08	13.3872
55711	FAR2	fatty acyl-CoA reductase 2	0.36477	6.34684	8.91347	3.03304e-10	1.92683e-08	12.6944
1847	DUSP5	dual specificity phosphatase 5	-0.34173	6.38033	-8.90619	3.09145e-10	1.9548e-08	12.6736
6781	STC1	stanniocalcin 1	-1.43478	2.15734	-8.9023	3.12308e-10	1.96559e-08	13.3654
56975	FAM20C	FAM20C golgi associated secretory pathway kinase	-0.547956	4.77067	-8.90055	3.13743e-10	1.96559e-08	13.0343
4072	EPCAM	epithelial cell adhesion molecule	0.560541	4.67395	8.89095	3.21737e-10	2.00643e-08	13.0203
142940	TRUB1	TruB pseudouridine synthase family member 1	-0.487418	5.40487	-8.88195	3.364e-10	2.08829e-08	12.8108
10236	HNRNPR	heterogeneous nuclear ribonucleoprotein R	-0.254975	8.08392	-8.86359	3.45685e-10	2.13618e-08	12.2496
23463	ICMT	isoprenylcysteine carboxyl methyltransferase	-0.24691	7.98174	-8.85097	3.57328e-10	2.19813e-08	12.2328
4249	MGAT5	alpha-1,6-mannosylglycoprotein 6-beta-N-acetylglucosaminyltransferase	-0.588207	6.82625	-12.3525	3.70843e-10	2.271e-08	13.0678
23272	TASOR	transcription activation suppressor	0.282594	7.3861	8.83342	3.74196e-10	2.27381e-08	12.2849
3910	LAMA4	laminin subunit alpha 4	0.47397	5.62391	9.00377	3.74647e-10	2.27381e-08	12.6788
54498	SMOX	spermine oxidase	-0.349455	6.44134	-8.81824	3.89436e-10	2.35306e-08	12.4268
57205	ATP10D	ATPase phospholipid transporting 10D (putative)	1.04404	2.736	8.80384	4.04472e-10	2.4331e-08	13.1422
5087	PBX1	PBX homeobox 1	0.468511	5.58215	8.88222	4.1633e-10	2.4934e-08	12.5623
2665	GDI2	GDP dissociation inhibitor 2	-0.290815	7.4273	-8.78295	4.27351e-10	2.54817e-08	12.1457
8140	SLC7A5	solute carrier family 7 member 5	-0.260142	7.8531	-8.76981	4.42423e-10	2.62653e-08	12.0374
64769	MEAF6	MYST/Esa1 associated factor 6	-0.405194	6.04421	-8.7269	5.05641e-10	2.98878e-08	12.2493
51363	CHST15	carbohydrate sulfotransferase 15	-0.600614	4.35277	-8.71721	5.08339e-10	2.99172e-08	12.6485
2317	FLNB	filamin B	-0.198721	10.448	-9.00794	6.07957e-10	3.56258e-08	11.4026
25959	KANK2	KN motif and ankyrin repeat domains 2	-0.285017	7.26174	-8.62587	6.4753e-10	3.76204e-08	11.7529
285362	SUMF1	sulfatase modifying factor 1	0.431174	5.4592	8.62593	6.47439e-10	3.76204e-08	12.1219
3241	HPCAL1	hippocalcin like 1	-0.286217	7.42495	-8.6185	6.6033e-10	3.82008e-08	11.704
3038	HAS3	hyaluronan synthase 3	-0.503378	9.01617	-14.4266	6.70778e-10	3.86408e-08	12.4402
54084	TSPEAR	thrombospondin type laminin G domain and EAR repeats	-1.53815	1.83555	-8.60147	6.90903e-10	3.96322e-08	12.5531
84171	LOXL4	lysyl oxidase like 4	-0.400431	5.63775	-8.593	7.0664e-10	4.03646e-08	11.9998
857	CAV1	caveolin 1	-0.212703	9.46422	-8.62777	7.18662e-10	4.07092e-08	11.3012
64135	IFIH1	interferon induced with helicase C domain 1	0.942393	3.01329	8.5873	7.17446e-10	4.07092e-08	12.5521
56978	PRDM8	PR/SET domain 8	-0.773421	3.83552	-8.58376	7.24237e-10	4.08548e-08	12.4153
4172	MCM3	minichromosome maintenance complex component 3	-0.265367	7.66577	-8.57355	7.44192e-10	4.1807e-08	11.5407
338440	ANO9	anoctamin 9	0.665054	4.0111	8.56334	7.64702e-10	4.27824e-08	12.3051
3589	IL11	interleukin 11	-0.77814	3.69711	-8.55232	7.87477e-10	4.3876e-08	12.3586
285704	RGMB	repulsive guidance molecule BMP co-receptor b	0.313611	6.62817	8.5296	8.36663e-10	4.64263e-08	11.6084
1803	DPP4	dipeptidyl peptidase 4	-0.465133	5.53622	-8.60608	8.51562e-10	4.70609e-08	11.858
1290	COL5A2	collagen type V alpha 2 chain	0.275415	7.37937	8.50749	8.8753e-10	4.88501e-08	11.4088
79735	TBC1D17	TBC1 domain family member 17	-0.451339	5.32184	-8.4826	9.48571e-10	5.19993e-08	11.779
55726	INTS13	integrator complex subunit 13	-0.277087	7.18161	-8.48082	9.53079e-10	5.20366e-08	11.375
7032	TFF2	trefoil factor 2	-1.28184	2.16959	-8.47696	9.62975e-10	5.2158e-08	12.2898
5552	SRGN	serglycin	0.221851	8.63017	8.4782	9.5978e-10	5.2158e-08	11.1212
100505641	FGD5-AS1	FGD5 antisense RNA 1	-0.282139	7.24773	-8.45175	1.03018e-09	5.55765e-08	11.284
126353	MISP	mitotic spindle positioning	-0.486353	4.90772	-8.42129	1.1178e-09	6.00649e-08	11.7164
51199	NIN	ninein	-0.314297	6.93569	-8.40119	1.17974e-09	6.3144e-08	11.2048
29953	TRHDE	thyrotropin releasing hormone degrading enzyme	-0.479533	5.12823	-8.38765	1.22342e-09	6.52252e-08	11.5703
100287616	LOXL1-AS1	LOXL1 antisense RNA 1	-0.248038	8.28811	-8.37323	1.29581e-09	6.88147e-08	10.875
2764	GMFB	glia maturation factor beta	-0.278916	7.05	-8.36373	1.30465e-09	6.90146e-08	11.0806
10491	CRTAP	cartilage associated protein	0.221145	8.6322	8.32517	1.4473e-09	7.62635e-08	10.7036
23521	RPL13A	ribosomal protein L13a	0.166453	10.1568	8.32355	1.45366e-09	7.63029e-08	10.4687
203447	NRK	Nik related kinase	0.802428	3.41279	8.32033	1.4663e-09	7.66708e-08	11.7793
2051	EPHB6	EPH receptor B6	1.58681	1.67449	8.31325	1.49457e-09	7.78491e-08	11.8101
652	BMP4	bone morphogenetic protein 4	2.01913	0.891536	8.2851	1.61242e-09	8.36673e-08	11.4734
22836	RHOBTB3	Rho related BTB domain containing 3	0.323078	6.5234	8.26886	1.68468e-09	8.70842e-08	10.9195
6641	SNTB1	syntrophin beta 1	-2.30971	0.544101	-8.26471	1.70367e-09	8.77324e-08	11.1642
10428	CFDP1	craniofacial development protein 1	-0.457407	5.68143	-8.56709	1.77324e-09	9.09704e-08	11.1421
84159	ARID5B	AT-rich interaction domain 5B	0.412472	5.57597	8.23862	1.82818e-09	9.34365e-08	11.0438
10174	SORBS3	sorbin and SH3 domain containing 3	-0.281595	6.90365	-8.23094	1.86651e-09	9.50384e-08	10.7449
255403	ZNF718	zinc finger protein 718	-2.32851	0.446226	-8.22113	1.91678e-09	9.72335e-08	11.0036
1729	DIAPH1	diaphanous related formin 1	-0.252079	7.75951	-8.20485	2.00312e-09	1.01236e-07	10.5194
57522	SRGAP1	SLIT-ROBO Rho GTPase activating protein 1	-0.465189	5.13234	-8.18922	2.0898e-09	1.05225e-07	11.0277
1200	TPP1	tripeptidyl peptidase 1	0.289184	6.87011	8.18371	2.12122e-09	1.06413e-07	10.6175
140828	LINC00261	long intergenic non-protein coding RNA 261	-0.596149	6.7855	-11.9504	2.18739e-09	1.09329e-07	11.3713
169714	QSOX2	quiescin sulfhydryl oxidase 2	-0.452926	5.1479	-8.16721	2.21834e-09	1.1047e-07	10.9633
1329	COX5B	cytochrome c oxidase subunit 5B	-0.548629	6.64025	-11.06	2.23732e-09	1.11009e-07	11.2364
80790	CMIP	c-Maf inducing protein	-0.25916	7.59111	-8.16107	2.2556e-09	1.11509e-07	10.4278
2044	EPHA5	EPH receptor A5	0.389277	5.72656	8.15042	2.32179e-09	1.14365e-07	10.7666
3399	ID3	inhibitor of DNA binding 3, HLH protein	0.595035	4.27973	8.14688	2.34418e-09	1.14637e-07	11.1157
200504	GKN2	gastrokine 2	0.858735	3.14214	8.14805	2.33677e-09	1.14637e-07	11.3633
9415	FADS2	fatty acid desaturase 2	-0.25532	7.85009	-8.14037	2.38599e-09	1.16263e-07	10.3265
51196	PLCE1	phospholipase C epsilon 1	-0.369124	5.96811	-8.13039	2.45161e-09	1.18938e-07	10.6637
84823	LMNB2	lamin B2	-0.232773	8.26178	-8.12938	2.45836e-09	1.18938e-07	10.2272
54101	RIPK4	receptor interacting serine/threonine kinase 4	0.267441	7.35911	8.12244	2.50514e-09	1.20771e-07	10.3593
27350	APOBEC3C	apolipoprotein B mRNA editing enzyme catalytic subunit 3C	-0.295553	7.07279	-8.07709	2.83428e-09	1.36156e-07	10.2898
2495	FTH1	ferritin heavy chain 1	0.198723	11.7189	9.93241	3.02134e-09	1.44631e-07	9.93809
80005	DOCK5	dedicator of cytokinesis 5	-0.290662	7.14682	-8.0505	3.04735e-09	1.45364e-07	10.2023
54899	PXK	PX domain containing serine/threonine kinase like	0.444046	5.18559	8.04879	3.06154e-09	1.4553e-07	10.6178
960	CD44	CD44 molecule (Indian blood group)	0.193231	8.97212	8.03864	3.14752e-09	1.49096e-07	9.86271
4311	MME	membrane metalloendopeptidase	1.03571	2.54663	8.01968	3.31479e-09	1.56474e-07	11.0901
5175	PECAM1	platelet and endothelial cell adhesion molecule 1	-1.09137	2.59349	-8.01764	3.33331e-09	1.56804e-07	11.0879
84986	ARHGAP19	Rho GTPase activating protein 19	-0.547255	4.33851	-7.98043	3.69021e-09	1.72994e-07	10.6567
56970	ATXN7L3	ataxin 7 like 3	-0.288611	6.73659	-7.95742	3.93011e-09	1.83608e-07	10.0226
288	ANK3	ankyrin 3	0.345038	6.14912	7.95017	4.00892e-09	1.86648e-07	10.1189
10130	PDIA6	protein disulfide isomerase family A member 6	-0.211033	8.99121	-7.96028	4.1846e-09	1.94162e-07	9.57966
25871	NEPRO	nucleolus and neural progenitor protein	-0.339812	6.02221	-7.93178	4.21627e-09	1.94967e-07	10.1022
11051	NUDT21	nudix hydrolase 21	-0.267409	7.02666	-7.92999	4.23702e-09	1.95262e-07	9.89038
7113	TMPRSS2	transmembrane serine protease 2	-3.39809	-1.95371	-7.96705	4.40174e-09	2.02168e-07	9.2705
7168	TPM1	tropomyosin 1	0.297942	6.75615	7.91222	4.44867e-09	2.03635e-07	9.8891
8863	PER3	period circadian regulator 3	-0.477922	4.79483	-7.91049	4.46985e-09	2.03918e-07	10.3464
79651	RHBDF2	rhomboid 5 homolog 2	0.299408	6.77188	7.90836	4.49594e-09	2.04423e-07	9.87533
5532	PPP3CB	protein phosphatase 3 catalytic subunit beta	0.245431	7.71904	7.90703	4.51245e-09	2.04489e-07	9.70043
118	ADD1	adducin 1	-0.268391	7.02577	-7.90167	4.5793e-09	2.06829e-07	9.81183
94239	H2AZ2	H2A.Z variant histone 2	-0.252654	7.4071	-7.88988	4.72998e-09	2.12928e-07	9.70905
4041	LRP5	LDL receptor related protein 5	0.245157	7.55563	7.88236	4.82878e-09	2.16658e-07	9.65984
91663	MYADM	myeloid associated differentiation marker	-0.229715	7.83535	-7.8546	5.21181e-09	2.33074e-07	9.53633
55872	PBK	PDZ binding kinase	-0.302674	6.37982	-7.84093	5.41156e-09	2.41214e-07	9.77131
345557	PLCXD3	phosphatidylinositol specific phospholipase C X domain containing 3	-0.412456	5.41022	-7.82514	5.652e-09	2.51108e-07	9.95227
79598	CEP97	centrosomal protein 97	-0.352094	5.84265	-7.82195	5.702e-09	2.52504e-07	9.83787
162966	ZNF600	zinc finger protein 600	0.484746	4.75715	7.81448	5.8205e-09	2.56915e-07	10.0791
7504	XK	X-linked Kx blood group	0.554088	4.23679	7.79053	6.21792e-09	2.73568e-07	10.1457
80114	BICC1	BicC family RNA binding protein 1	0.399314	5.29006	7.77532	6.48448e-09	2.84376e-07	9.83335
2280	FKBP1A	FKBP prolyl isomerase 1A	-0.190161	9.01306	-7.77231	6.5385e-09	2.84907e-07	9.11599
80218	NAA50	N-alpha-acetyltransferase 50, NatE catalytic subunit	-0.189137	9.02383	-7.77272	6.5311e-09	2.84907e-07	9.1155
4430	MYO1B	myosin IB	-0.243017	7.59939	-7.76775	6.62131e-09	2.87593e-07	9.33438
11339	OIP5	Opa interacting protein 5	-0.440206	5.16063	-7.76045	6.75616e-09	2.92512e-07	9.83551
1183	CLCN4	chloride voltage-gated channel 4	0.334081	5.97075	7.75931	6.77758e-09	2.92512e-07	9.62677
4923	NTSR1	neurotensin receptor 1	-2.51695	0.0640877	-7.75716	6.8179e-09	2.93321e-07	9.65144
2590	GALNT2	polypeptide N-acetylgalactosaminyltransferase 2	0.212225	8.83946	7.79662	6.8791e-09	2.9502e-07	9.10245
1397	CRIP2	cysteine rich protein 2	-0.353871	5.9844	-7.74093	7.13072e-09	3.0485e-07	9.57956
1005	CDH7	cadherin 7	0.39586	5.33915	7.73001	7.34926e-09	3.13207e-07	9.69478
139065	SLITRK4	SLIT and NTRK like family member 4	-0.826551	3.11337	-7.72745	7.40142e-09	3.14445e-07	10.2359
51604	PIGT	phosphatidylinositol glycan anchor biosynthesis class T	0.235141	7.81508	7.71241	7.71598e-09	3.26788e-07	9.14023
7431	VIM	vimentin	-0.169674	10.3303	-7.76573	7.97808e-09	3.36839e-07	8.734
4121	MAN1A1	mannosidase alpha class 1A member 1	-0.315504	6.39918	-7.69616	8.071e-09	3.39707e-07	9.36296
10285	SMNDC1	survival motor neuron domain containing 1	-0.374914	5.67079	-7.69278	8.14697e-09	3.40794e-07	9.51806
56477	CCL28	C-C motif chemokine ligand 28	0.704641	3.47139	7.69371	8.12604e-09	3.40794e-07	10.0592
10527	IPO7	importin 7	-0.194164	8.73685	-7.67758	8.49745e-09	3.54365e-07	8.89275
357	SHROOM2	shroom family member 2	0.622328	3.78976	7.64381	9.33176e-09	3.87967e-07	9.84814
58528	RRAGD	Ras related GTP binding D	2.10011	0.321936	7.64265	9.36204e-09	3.88039e-07	9.63779
170958	ZNF525	zinc finger protein 525	0.463905	4.85833	7.64097	9.40586e-09	3.88671e-07	9.56917
117581	TWIST2	twist family bHLH transcription factor 2	-2.95983	-1.37775	-7.61998	9.97035e-09	4.10748e-07	8.75906
3420	IDH3B	isocitrate dehydrogenase (NAD(+)) 3 non-catalytic subunit beta	-0.266879	6.92891	-7.61363	1.01478e-08	4.16795e-07	9.02435
64087	MCCC2	methylcrotonoyl-CoA carboxylase 2	-0.348375	5.80547	-7.59828	1.05901e-08	4.33575e-07	9.22042
7534	YWHAZ	tyrosine 3-monooxygenase/tryptophan 5-monooxygenase activation protein zeta	-0.14876	10.3796	-7.59727	1.06201e-08	4.33575e-07	8.41653
10602	CDC42EP3	CDC42 effector protein 3	0.346863	5.65222	7.59225	1.07693e-08	4.38349e-07	9.23253
54885	TBC1D8B	TBC1 domain family member 8B	0.87964	2.93758	7.58557	1.09714e-08	4.45241e-07	9.86423
1303	COL12A1	collagen type XII alpha 1 chain	0.544332	7.96231	12.6352	1.13945e-08	4.61038e-07	9.74444
84991	RBM17	RNA binding motif protein 17	-0.337997	6.07453	-7.55321	1.20058e-08	4.84329e-07	9.03235
2539	G6PD	glucose-6-phosphate dehydrogenase	-0.223792	8.01011	-7.55205	1.20447e-08	4.84459e-07	8.65782
55177	RMDN3	regulator of microtubule dynamics 3	-0.338003	5.93089	-7.53608	1.25926e-08	5.05006e-07	9.01641
64764	CREB3L2	cAMP responsive element binding protein 3 like 2	-0.307908	6.3264	-7.52115	1.31281e-08	5.2419e-07	8.88631
152573	SHISA3	shisa family member 3	0.318368	6.16946	7.5206	1.31481e-08	5.2419e-07	8.91291
255324	EPGN	epithelial mitogen	0.919803	2.65316	7.49428	1.41506e-08	5.62508e-07	9.65377
6161	RPL32	ribosomal protein L32	0.188623	9.0919	7.4921	1.42369e-08	5.64289e-07	8.31411
7026	NR2F2	nuclear receptor subfamily 2 group F member 2	0.258265	7.23387	7.487	1.44411e-08	5.70716e-07	8.60671
218	ALDH3A1	aldehyde dehydrogenase 3 family member A1	-0.385892	5.45706	-7.48427	1.45517e-08	5.73422e-07	8.98502
5036	PA2G4	proliferation-associated 2G4	-0.213112	8.0485	-7.47454	1.4953e-08	5.87534e-07	8.43226
9047	SH2D2A	SH2 domain containing 2A	-0.681768	3.54438	-7.45496	1.57941e-08	6.18792e-07	9.3938
5295	PIK3R1	phosphoinositide-3-kinase regulatory subunit 1	-0.650827	3.83561	-7.45236	1.59093e-08	6.20793e-07	9.31816
4037	LRP3	LDL receptor related protein 3	0.679995	3.64204	7.45175	1.59365e-08	6.20793e-07	9.34856
25803	SPDEF	SAM pointed domain containing ETS transcription factor	-0.388909	5.4361	-7.44462	1.62577e-08	6.31494e-07	8.87851
387496	RASL11A	RAS like family 11 member A	-1.04924	2.56177	-7.44078	1.64335e-08	6.36505e-07	9.52817
55740	ENAH	ENAH actin regulator	0.195512	8.42191	7.41891	1.74709e-08	6.73296e-07	8.21072
90806	ANGEL2	angel homolog 2	0.345198	5.57482	7.41868	1.74824e-08	6.73296e-07	8.76188
3609	ILF3	interleukin enhancer binding factor 3	-0.156373	9.74388	-7.40863	1.79816e-08	6.90564e-07	7.97999
55893	ZNF395	zinc finger protein 395	-0.357931	5.61549	-7.4036	1.82365e-08	6.9253e-07	8.71711
90381	TICRR	TOPBP1 interacting checkpoint and replication regulator	-0.328759	5.81032	-7.40616	1.81065e-08	6.9253e-07	8.67718
10509	SEMA4B	semaphorin 4B	-0.2385	7.47055	-7.40362	1.82356e-08	6.9253e-07	8.33105
8829	NRP1	neuropilin 1	0.162639	9.82575	7.40417	1.82078e-08	6.9253e-07	7.95411
51123	ZNF706	zinc finger protein 706	-0.339741	5.89564	-7.39306	1.87837e-08	7.11323e-07	8.62062
4052	LTBP1	latent transforming growth factor beta binding protein 1	-0.229339	8.41943	-7.604	1.88946e-08	7.13532e-07	8.20009
10969	EBNA1BP2	EBNA1 binding protein 2	-0.22441	7.59505	-7.36879	2.01069e-08	7.57213e-07	8.21025
10267	RAMP1	receptor activity modifying protein 1	-0.323533	5.86198	-7.36706	2.02048e-08	7.58795e-07	8.55431
65008	MRPL1	mitochondrial ribosomal protein L1	-0.446611	4.83821	-7.35915	2.06581e-08	7.73683e-07	8.79247
55486	PARL	presenilin associated rhomboid like	-0.293015	6.19727	-7.35543	2.08751e-08	7.79663e-07	8.44512
3749	KCNC4	potassium voltage-gated channel subfamily C member 4	-0.684391	3.49673	-7.33237	2.22721e-08	8.2956e-07	9.06174
63027	SLC22A23	solute carrier family 22 member 23	-0.723469	3.3221	-7.33116	2.23481e-08	8.30116e-07	9.09675
9682	KDM4A	lysine demethylase 4A	-0.33914	5.92535	-7.3236	2.28283e-08	8.45641e-07	8.41696
284021	MILR1	mast cell immunoglobulin like receptor 1	-1.31252	1.79516	-7.3109	2.36582e-08	8.74004e-07	9.1916
3930	LBR	lamin B receptor	0.292521	6.49874	7.30882	2.37964e-08	8.76727e-07	8.24409
4638	MYLK	myosin light chain kinase	0.389123	5.27454	7.30729	2.38991e-08	8.78129e-07	8.52106
84733	CBX2	chromobox 2	-0.436453	5.10625	-7.31081	2.40028e-08	8.79565e-07	8.57231
339983	NAT8L	N-acetyltransferase 8 like	-0.932397	2.66939	-7.27386	2.62571e-08	9.59585e-07	9.0541
11140	CDC37	cell division cycle 37, HSP90 cochaperone	-0.18839	8.78777	-7.27148	2.64338e-08	9.63451e-07	7.73537
100131897	INSYN2B	inhibitory synaptic factor family member 2B	0.36315	5.5168	7.26566	2.68706e-08	9.76754e-07	8.34241
1509	CTSD	cathepsin D	0.186933	8.63504	7.26222	2.71323e-08	9.83636e-07	7.7313
3654	IRAK1	interleukin 1 receptor associated kinase 1	-0.173896	9.07149	-7.26116	2.72137e-08	9.83962e-07	7.66231
1009	CDH11	cadherin 11	-0.172674	9.57057	-7.24698	2.8323e-08	1.02136e-06	7.54627
25942	SIN3A	SIN3 transcription regulator family member A	-0.273023	6.5649	-7.23889	2.89772e-08	1.04218e-06	8.03526
1289	COL5A1	collagen type V alpha 1 chain	0.396574	5.31563	7.23085	2.96419e-08	1.06327e-06	8.29367
1903	S1PR3	sphingosine-1-phosphate receptor 3	-0.412027	5.15322	-7.22736	2.99347e-08	1.07095e-06	8.33556
9668	ZNF432	zinc finger protein 432	0.676523	3.53812	7.22203	3.03882e-08	1.08432e-06	8.72877
7031	TFF1	trefoil factor 1	-1.08854	2.172	-7.2209	3.04851e-08	1.08493e-06	8.952
5627	PROS1	protein S	-0.443692	4.91965	-7.21843	3.06986e-08	1.08968e-06	8.37256
27347	STK39	serine/threonine kinase 39	-0.328408	5.70835	-7.21702	3.08208e-08	1.09117e-06	8.16451
8862	APLN	apelin	-1.00347	2.4766	-7.21561	3.09443e-08	1.0927e-06	8.91591
27147	DENND2A	DENN domain containing 2A	-0.373124	5.74204	-7.28859	3.14441e-08	1.10668e-06	8.16246
4086	SMAD1	SMAD family member 1	0.429892	4.80584	7.20926	3.15032e-08	1.10668e-06	8.36529
8110	DPF3	double PHD fingers 3	-0.409792	4.92222	-7.20578	3.18142e-08	1.11186e-06	8.33451
57606	SLAIN2	SLAIN motif family member 2	-0.33163	5.87165	-7.20647	3.17528e-08	1.11186e-06	8.09591
11245	GPR176	G protein-coupled receptor 176	0.250424	7.08744	7.20382	3.1991e-08	1.11517e-06	7.82909
10927	SPIN1	spindlin 1	-0.291681	6.3329	-7.1994	3.23926e-08	1.12055e-06	7.97192
56262	LRRC8A	leucine rich repeat containing 8 VRAC subunit A	-0.283944	6.65216	-7.19943	3.23901e-08	1.12055e-06	7.90522
5431	POLR2B	RNA polymerase II subunit B	0.178475	8.91357	7.20017	3.23225e-08	1.12055e-06	7.51116
3554	IL1R1	interleukin 1 receptor type 1	1.06669	2.11813	7.19734	3.25817e-08	1.12423e-06	8.8861
142891	SAMD8	sterile alpha motif domain containing 8	0.219199	7.64003	7.19467	3.28288e-08	1.12989e-06	7.70469
387914	SHISA2	shisa family member 2	0.394655	5.02446	7.19092	3.31782e-08	1.13903e-06	8.25537
134265	AFAP1L1	actin filament associated protein 1 like 1	-0.311476	5.93791	-7.1808	3.41404e-08	1.16912e-06	8.00695
7088	TLE1	TLE family member 1, transcriptional corepressor	0.439962	5.06698	7.22886	3.44618e-08	1.17715e-06	8.22256
2288	FKBP4	FKBP prolyl isomerase 4	-0.211961	7.75471	-7.17624	3.4584e-08	1.17837e-06	7.63398
9282	MED14	mediator complex subunit 14	-0.271113	6.76599	-7.16211	3.59927e-08	1.2233e-06	7.7758
7905	REEP5	receptor accessory protein 5	-0.30381	6.17149	-7.14833	3.74234e-08	1.26876e-06	7.86162
29894	CPSF1	cleavage and polyadenylation specific factor 1	-0.195676	8.6274	-7.1419	3.81111e-08	1.28886e-06	7.39041
60386	SLC25A19	solute carrier family 25 member 19	-0.357561	5.65241	-7.13474	3.88917e-08	1.31199e-06	7.94387
2181	ACSL3	acyl-CoA synthetase long chain family member 3	-0.248618	6.99823	-7.13189	3.92062e-08	1.31847e-06	7.6441
9734	HDAC9	histone deacetylase 9	0.50048	4.34678	7.13125	3.92778e-08	1.31847e-06	8.26596
11346	SYNPO	synaptopodin	-0.260112	6.74507	-7.1211	4.04229e-08	1.35357e-06	7.66255
30061	SLC40A1	solute carrier family 40 member 1	2.00252	0.144481	7.11899	4.06653e-08	1.35834e-06	8.27671
1104	RCC1	regulator of chromosome condensation 1	-0.235109	7.28536	-7.10672	4.21033e-08	1.40293e-06	7.51818
837	CASP4	caspase 4	0.42299	4.89266	7.08635	4.46057e-08	1.48268e-06	7.99256
79628	SH3TC2	SH3 domain and tetratricopeptide repeats 2	-0.611341	3.86411	-7.06861	4.69081e-08	1.5554e-06	8.22907
3936	LCP1	lymphocyte cytosolic protein 1	0.731171	3.31436	7.04043	5.08151e-08	1.68086e-06	8.26833
10922	FASTK	Fas activated serine/threonine kinase	-0.272113	6.75559	-7.03296	5.19045e-08	1.71272e-06	7.40817
9240	PNMA1	PNMA family member 1	0.19829	8.59963	7.04287	5.27648e-08	1.73689e-06	7.06949
25932	CLIC4	chloride intracellular channel 4	-0.251572	7.07345	-7.01046	5.53321e-08	1.817e-06	7.28184
53836	GPR87	G protein-coupled receptor 87	0.732232	3.50715	7.12106	5.56652e-08	1.82354e-06	8.16601
375033	PEAR1	platelet endothelial aggregation receptor 1	-0.261715	6.55973	-7.0075	5.57997e-08	1.82355e-06	7.37451
8334	H2AC6	H2A clustered histone 6	0.575383	3.97732	6.99904	5.71587e-08	1.86348e-06	7.9875
9185	REPS2	RALBP1 associated Eps domain containing 2	0.705741	3.25429	6.97504	6.11968e-08	1.99036e-06	8.09648
55207	ARL8B	ADP ribosylation factor like GTPase 8B	0.23281	7.14615	6.96585	6.2819e-08	2.03824e-06	7.13645
90850	ZNF598	zinc finger protein 598, E3 ubiquitin ligase	-0.253693	6.95612	-6.95385	6.50032e-08	2.10409e-06	7.14157
3918	LAMC2	laminin subunit gamma 2	0.234419	7.20874	6.95253	6.52495e-08	2.10705e-06	7.08671
9500	MAGED1	MAGE family member D1	0.19157	8.24179	6.94652	6.63746e-08	2.13324e-06	6.89025
55351	STK32B	serine/threonine kinase 32B	0.451402	4.58798	6.94726	6.62365e-08	2.13324e-06	7.67663
651746	ANKRD33B	ankyrin repeat domain 33B	-0.382847	5.0844	-6.94168	6.7298e-08	2.15274e-06	7.53703
7818	DAP3	death associated protein 3	-0.223042	7.38053	-6.94232	6.71741e-08	2.15274e-06	7.0289
55506	MACROH2A2	macroH2A.2 histone	0.335146	6.02658	7.04523	6.85999e-08	2.18924e-06	7.31334
5154	PDGFA	platelet derived growth factor subunit A	-0.896805	2.59996	-6.93083	6.94116e-08	2.20996e-06	8.10755
399959	MIR100HG	mir-100-let-7a-2-mir-125b-1 cluster host gene	0.264365	6.95201	6.95176	7.18445e-08	2.28207e-06	7.04886
9261	MAPKAPK2	MAPK activated protein kinase 2	0.201892	7.79278	6.91059	7.35357e-08	2.33034e-06	6.86335
64236	PDLIM2	PDZ and LIM domain 2	-0.442706	4.73517	-6.90963	7.37366e-08	2.33128e-06	7.53984
10128	LRPPRC	leucine rich pentatricopeptide repeat containing	-0.188324	8.17935	-6.89816	7.61893e-08	2.4027e-06	6.76332
3159	HMGA1	high mobility group AT-hook 1	-0.163764	11.1126	-7.70102	7.6349e-08	2.4027e-06	6.55995
7414	VCL	vinculin	0.128027	10.7114	6.89537	7.67986e-08	2.41126e-06	6.36116
59284	CACNG7	calcium voltage-gated channel auxiliary subunit gamma 7	-0.426423	4.83067	-6.89026	7.79262e-08	2.44103e-06	7.4585
3856	KRT8	keratin 8	-0.19722	8.16044	-6.88907	7.8192e-08	2.44372e-06	6.74033
2806	GOT2	glutamic-oxaloacetic transaminase 2	-0.17189	9.13039	-6.87755	8.08055e-08	2.51961e-06	6.55282
1979	EIF4EBP2	eukaryotic translation initiation factor 4E binding protein 2	0.216451	7.92988	6.87594	8.21956e-08	2.55709e-06	6.72876
79884	MAP9	microtubule associated protein 9	0.398814	4.91825	6.86366	8.4077e-08	2.60965e-06	7.34806
54509	RHOF	ras homolog family member F, filopodia associated	-0.29449	6.14382	-6.84918	8.763e-08	2.70271e-06	7.00934
23302	WSCD1	WSC domain containing 1	0.251093	6.74082	6.84901	8.76717e-08	2.70271e-06	6.87825
26999	CYFIP2	cytoplasmic FMR1 interacting protein 2	0.272615	6.36152	6.84943	8.75662e-08	2.70271e-06	6.95731
4940	OAS3	2'-5'-oligoadenylate synthetase 3	0.373024	5.11646	6.84456	8.87926e-08	2.73108e-06	7.24037
57211	ADGRG6	adhesion G protein-coupled receptor G6	0.212573	7.49705	6.83249	9.19114e-08	2.82062e-06	6.68956
60489	APOBEC3G	apolipoprotein B mRNA editing enzyme catalytic subunit 3G	-0.767479	3.02299	-6.81574	9.6422e-08	2.95238e-06	7.70885
25930	PTPN23	protein tyrosine phosphatase non-receptor type 23	0.265835	7.1979	7.04089	9.77551e-08	2.98647e-06	6.75865
5054	SERPINE1	serpin family E member 1	0.210986	7.58382	6.80092	1.00601e-07	3.06654e-06	6.58322
5209	PFKFB3	6-phosphofructo-2-kinase/fructose-2,6-biphosphatase 3	-0.322754	5.56727	-6.78649	1.04842e-07	3.18866e-06	6.96518
26011	TENM4	teneurin transmembrane protein 4	-0.475933	4.47796	-6.78468	1.05388e-07	3.19811e-06	7.25213
9837	GINS1	GINS complex subunit 1	-0.26513	6.27662	-6.77925	1.0704e-07	3.24101e-06	6.77765
131566	DCBLD2	discoidin, CUB and LCCL domain containing 2	0.142747	10.0122	6.76638	1.1106e-07	3.35523e-06	6.09676
5139	PDE3A	phosphodiesterase 3A	-1.90286	0.916524	-6.9895	1.11893e-07	3.37292e-06	7.6114
2048	EPHB2	EPH receptor B2	0.341238	5.28076	6.76015	1.13061e-07	3.40059e-06	6.95424
91584	PLXNA4	plexin A4	-1.42327	1.2929	-6.75686	1.14133e-07	3.42524e-06	7.65508
113452	TMEM54	transmembrane protein 54	0.349717	5.29974	6.75375	1.15154e-07	3.44827e-06	6.93094
79695	GALNT12	polypeptide N-acetylgalactosaminyltransferase 12	-1.22193	1.83589	-6.74713	1.17361e-07	3.50663e-06	7.65925
51088	KLHL5	kelch like family member 5	0.200958	8.1959	6.74064	1.19868e-07	3.56967e-06	6.30137
84436	ZNF528	zinc finger protein 528	1.11086	1.9286	6.73939	1.19996e-07	3.56967e-06	7.6327
57482	CRACD	capping protein inhibiting regulator of actin dynamics	1.22838	1.56201	6.73784	1.20528e-07	3.57769e-06	7.63133
23429	RYBP	RING1 and YY1 binding protein	0.282976	6.09233	6.73444	1.21711e-07	3.60491e-06	6.68385
79365	BHLHE41	basic helix-loop-helix family member e41	0.730816	5.42825	9.98776	1.22288e-07	3.61415e-06	7.64156
9891	NUAK1	NUAK family kinase 1	0.40962	4.88535	6.72147	1.26326e-07	3.7254e-06	6.94788
57600	FNIP2	folliculin interacting protein 2	-0.690767	3.33776	-6.70473	1.32545e-07	3.90033e-06	7.32425
347902	AMIGO2	adhesion molecule with Ig like domain 2	0.382431	5.13453	6.69263	1.37228e-07	4.02939e-06	6.79797
9331	B4GALT6	beta-1,4-galactosyltransferase 6	-0.538147	4.03353	-6.69087	1.37925e-07	4.04115e-06	7.10382
284361	EMC10	ER membrane protein complex subunit 10	0.218715	7.42402	6.68548	1.40077e-07	4.09538e-06	6.27727
3664	IRF6	interferon regulatory factor 6	0.602201	3.4683	6.6802	1.42216e-07	4.14899e-06	7.20664
2182	ACSL4	acyl-CoA synthetase long chain family member 4	0.259057	6.36633	6.67734	1.43393e-07	4.17437e-06	6.45918
3658	IREB2	iron responsive element binding protein 2	-0.273248	6.18734	-6.6754	1.44194e-07	4.18872e-06	6.49725
65124	SOWAHC	sosondowah ankyrin repeat domain family member C	-0.380355	5.01503	-6.65581	1.52546e-07	4.42189e-06	6.73298
56905	C15orf39	chromosome 15 open reading frame 39	-0.316915	5.65054	-6.6531	1.53737e-07	4.44693e-06	6.55903
57568	SIPA1L2	signal induced proliferation associated 1 like 2	-0.489279	4.43533	-6.65186	1.55704e-07	4.48624e-06	6.87426
1122	CHML	CHM like Rab escort protein	0.184734	8.23141	6.64856	1.55756e-07	4.48624e-06	6.03093
22852	ANKRD26	ankyrin repeat domain 26	-0.400444	4.79113	-6.64528	1.57234e-07	4.51922e-06	6.76355
754	PTTG1IP	PTTG1 interacting protein	-0.169373	8.58593	-6.6341	1.62374e-07	4.65712e-06	5.93275
2146	EZH2	enhancer of zeste 2 polycomb repressive complex 2 subunit	-0.265853	6.18994	-6.63052	1.64053e-07	4.69536e-06	6.36662
9076	CLDN1	claudin 1	-0.503483	4.14974	-6.62791	1.6529e-07	4.72083e-06	6.89051
5315	PKM	pyruvate kinase M1/2	-0.110233	11.4756	-6.62376	1.67274e-07	4.76748e-06	5.45452
7385	UQCRC2	ubiquinol-cytochrome c reductase core protein 2	-0.254029	6.80251	-6.62134	1.68445e-07	4.78082e-06	6.21121
1783	DYNC1LI2	dynein cytoplasmic 1 light intermediate chain 2	-0.182259	8.17293	-6.62145	1.68391e-07	4.78082e-06	5.96394
5358	PLS3	plastin 3	0.188501	8.66859	6.66384	1.69792e-07	4.80901e-06	5.88957
29968	PSAT1	phosphoserine aminotransferase 1	0.265452	6.20497	6.61685	1.70636e-07	4.82287e-06	6.31868
55753	OGDHL	oxoglutarate dehydrogenase L	-0.416444	4.70137	-6.616	1.71054e-07	4.82465e-06	6.70368
255928	SYT14	synaptotagmin 14	0.54413	4.05603	6.60062	1.80838e-07	5.09003e-06	6.81557
8682	PEA15	proliferation and apoptosis adaptor protein 15	0.190869	7.86686	6.59012	1.8429e-07	5.17649e-06	5.9235
9674	KIAA0040	KIAA0040	-0.450537	4.44172	-6.58725	1.85817e-07	5.20551e-06	6.69253
6191	RPS4X	ribosomal protein S4 X-linked	0.147213	9.42717	6.58674	1.86089e-07	5.20551e-06	5.66464
1654	DDX3X	DEAD-box helicase 3 X-linked	-0.163941	8.68604	-6.58345	1.87865e-07	5.23367e-06	5.76979
5738	PTGFRN	prostaglandin F2 receptor inhibitor	1.5768	0.850259	6.58354	1.87815e-07	5.23367e-06	7.13569
9955	HS3ST3A1	heparan sulfate-glucosamine 3-sulfotransferase 3A1	0.434685	4.54277	6.58155	1.88896e-07	5.25163e-06	6.63732
152195	NUDT16L2P	nudix hydrolase 16 like 2, pseudogene	-3.2735	-1.59393	-7.16989	1.92258e-07	5.32331e-06	6.26535
7582	ZNF33B	zinc finger protein 33B	0.299566	5.96059	6.57605	1.9191e-07	5.32331e-06	6.25531
54587	MXRA8	matrix remodeling associated 8	-0.824417	2.79442	-6.57319	1.93501e-07	5.34685e-06	7.06665
5565	PRKAB2	protein kinase AMP-activated non-catalytic subunit beta 2	0.30608	6.07633	6.61186	1.94748e-07	5.37039e-06	6.22888
26986	PABPC1	poly(A) binding protein cytoplasmic 1	-0.115155	10.9311	-6.56737	1.96775e-07	5.41528e-06	5.3771
26053	AUTS2	activator of transcription and developmental regulator AUTS2	-2.54	-1.2033	-6.56643	1.97308e-07	5.41899e-06	6.36759
124359	CDYL2	chromodomain Y like 2	-0.323271	5.88537	-6.60064	2.01327e-07	5.51824e-06	6.24627
4583	MUC2	mucin 2, oligomeric mucus/gel-forming	-3.42828	-1.76289	-7.31283	2.03932e-07	5.57008e-06	6.15971
7097	TLR2	toll like receptor 2	1.32502	1.35065	6.55479	2.04038e-07	5.57008e-06	7.12088
9829	DNAJC6	DnaJ heat shock protein family (Hsp40) member C6	0.817165	2.62668	6.55026	2.06725e-07	5.63212e-06	7.01925
3320	HSP90AA1	heat shock protein 90 alpha family class A member 1	-0.114029	11.3268	-6.54253	2.11385e-07	5.73609e-06	5.24211
1292	COL6A2	collagen type VI alpha 2 chain	0.361744	11.2549	12.536	2.11105e-07	5.73609e-06	6.57296
4205	MEF2A	myocyte enhancer factor 2A	-0.272766	6.21889	-6.53991	2.12984e-07	5.76797e-06	6.09753
7022	TFAP2C	transcription factor AP-2 gamma	-0.373028	4.91864	-6.53633	2.15194e-07	5.81623e-06	6.41306
2720	GLB1	galactosidase beta 1	0.294439	5.94153	6.53522	2.15888e-07	5.82342e-06	6.14126
9770	RASSF2	Ras association domain family member 2	0.337697	5.32896	6.53318	2.17163e-07	5.84621e-06	6.28554
79697	RIOX1	ribosomal oxygenase 1	-0.383538	4.93109	-6.53209	2.17847e-07	5.85302e-06	6.39747
116151	FAM210B	family with sequence similarity 210 member B	0.244627	6.91359	6.52439	2.22741e-07	5.97271e-06	5.90424
2068	ERCC2	ERCC excision repair 2, TFIIH core complex helicase subunit	0.232908	7.19067	6.52191	2.24867e-07	6.00602e-06	5.84243
10765	KDM5B	lysine demethylase 5B	0.247695	6.72119	6.52162	2.24526e-07	6.00602e-06	5.93436
9702	CEP57	centrosomal protein 57	-0.267194	6.39141	-6.51514	2.28763e-07	6.09811e-06	5.98793
79586	CHPF	chondroitin polymerizing factor	0.22103	7.02028	6.51187	2.30934e-07	6.14394e-06	5.84721
9619	ABCG1	ATP binding cassette subfamily G member 1	-2.76144	-0.905014	-6.64555	2.32399e-07	6.17083e-06	6.28156
3791	KDR	kinase insert domain receptor	-1.49893	0.995729	-6.50274	2.37104e-07	6.28349e-06	6.93099
6695	SPOCK1	SPARC (osteonectin), cwcv and kazal like domains proteoglycan 1	0.232589	6.78825	6.50118	2.38173e-07	6.29955e-06	5.86153
64710	NUCKS1	nuclear casein kinase and cyclin dependent kinase substrate 1	0.164613	9.07286	6.50009	2.38924e-07	6.30714e-06	5.46641
258010	SVIP	small VCP interacting protein	-0.399621	4.84685	-6.49854	2.39996e-07	6.32314e-06	6.32396
6185	RPN2	ribophorin II	0.169173	8.63183	6.49602	2.41747e-07	6.35697e-06	5.52272
26207	PITPNC1	phosphatidylinositol transfer protein cytoplasmic 1	-0.355464	5.5675	-6.5833	2.48911e-07	6.53272e-06	6.13136
54918	CMTM6	CKLF like MARVEL transmembrane domain containing 6	0.22858	7.15597	6.48353	2.5063e-07	6.56515e-06	5.73925
374879	ZNF699	zinc finger protein 699	0.410171	4.74712	6.47497	2.56907e-07	6.71663e-06	6.27309
10397	NDRG1	N-myc downstream regulated 1	-0.33246	5.75816	-6.53208	2.5932e-07	6.7667e-06	6.02909
2149	F2R	coagulation factor II thrombin receptor	0.275979	6.1714	6.46573	2.63857e-07	6.87192e-06	5.88739
146857	SLFN13	schlafen family member 13	0.732975	3.30985	6.5975	2.70696e-07	7.03653e-06	6.6532
10519	CIB1	calcium and integrin binding 1	-0.247457	6.43025	-6.42718	2.94969e-07	7.65287e-06	5.72345
58472	SQOR	sulfide quinone oxidoreductase	-0.331482	5.25729	-6.42061	3.0063e-07	7.78489e-06	5.98576
101927455	TMEM108-AS1	TMEM108 antisense RNA 1	1.04136	1.8521	6.41719	3.0362e-07	7.84738e-06	6.74045
10801	SEPTIN9	septin 9	-0.141993	9.68658	-6.41503	3.05525e-07	7.88162e-06	5.12618
2537	IFI6	interferon alpha inducible protein 6	0.606579	3.66445	6.41769	3.06425e-07	7.88986e-06	6.39405
22866	CNKSR2	connector enhancer of kinase suppressor of Ras 2	0.385889	4.78428	6.4117	3.08482e-07	7.92781e-06	6.07918
928	CD9	CD9 molecule	-0.272162	6.07112	-6.40925	3.10677e-07	7.96915e-06	5.751
11260	XPOT	exportin for tRNA	-0.20446	7.28554	-6.39561	3.23185e-07	8.27438e-06	5.4621
28951	TRIB2	tribbles pseudokinase 2	-0.551216	3.78661	-6.39302	3.25622e-07	8.30993e-06	6.31242
9559	VPS26A	VPS26, retromer complex component A	0.192191	7.68724	6.39283	3.25796e-07	8.30993e-06	5.38066
27229	TUBGCP4	tubulin gamma complex associated protein 4	-0.244539	6.59023	-6.38891	3.29513e-07	8.38901e-06	5.57835
801	CALM1	calmodulin 1	-0.177811	8.66358	-6.3836	3.38154e-07	8.59289e-06	5.18243
10451	VAV3	vav guanine nucleotide exchange factor 3	1.5714	0.993355	6.40279	3.53604e-07	8.96873e-06	6.5759
164	AP1G1	adaptor related protein complex 1 subunit gamma 1	-0.19267	7.75324	-6.34955	3.6931e-07	9.34967e-06	5.24457
79962	DNAJC22	DnaJ heat shock protein family (Hsp40) member C22	-0.413875	4.55557	-6.34838	3.70565e-07	9.36399e-06	5.9686
56952	PRTFDC1	phosphoribosyl transferase domain containing 1	-0.616677	3.4787	-6.34414	3.75155e-07	9.4624e-06	6.25302
51704	GPRC5B	G protein-coupled receptor class C group 5 member B	-0.340253	5.12058	-6.33836	3.81486e-07	9.60425e-06	5.78326
149111	CNIH3	cornichon family AMPA receptor auxiliary protein 3	0.607594	3.53784	6.33223	3.88331e-07	9.75852e-06	6.18968
1993	ELAVL2	ELAV like RNA binding protein 2	-0.305103	5.57012	-6.33012	3.90709e-07	9.80016e-06	5.6414
81848	SPRY4	sprouty RTK signaling antagonist 4	-0.356765	6.57888	-7.40939	3.96788e-07	9.88918e-06	5.75586
26035	GLCE	glucuronic acid epimerase	-0.350972	5.09835	-6.32584	3.95589e-07	9.88918e-06	5.75334
54906	TASOR2	transcription activation suppressor family member 2	-0.255181	7.06605	-6.5363	3.97134e-07	9.88918e-06	5.37498
57599	WDR48	WD repeat domain 48	0.241662	6.36171	6.32447	3.97168e-07	9.88918e-06	5.43481
144100	PLEKHA7	pleckstrin homology domain containing A7	-0.451317	4.26029	-6.32203	3.99989e-07	9.9325e-06	5.97472
4067	LYN	LYN proto-oncogene, Src family tyrosine kinase	0.729084	2.92026	6.3217	4.00369e-07	9.9325e-06	6.30934
506	ATP5F1B	ATP synthase F1 subunit beta	-0.140059	9.72646	-6.31556	4.07568e-07	1.00927e-05	4.82979
126068	ZNF441	zinc finger protein 441	0.458811	4.14738	6.31053	4.13559e-07	1.02224e-05	5.96161
56133	PCDHB2	protocadherin beta 2	0.442831	4.20866	6.30859	4.15886e-07	1.02613e-05	5.93904
746	TMEM258	transmembrane protein 258	-0.361235	5.07706	-6.30648	4.18443e-07	1.03057e-05	5.70308
5151	PDE8A	phosphodiesterase 8A	-0.326185	5.76778	-6.38269	4.31109e-07	1.05901e-05	5.52657
23363	OBSL1	obscurin like cytoskeletal adaptor 1	0.244615	6.78588	6.29936	4.31549e-07	1.05901e-05	5.26523
8125	ANP32A	acidic nuclear phosphoprotein 32 family member A	-0.206421	7.58532	-6.29317	4.3492e-07	1.06536e-05	5.10947
55779	CFAP44	cilia and flagella associated protein 44	-0.50871	4.20242	-6.31208	4.44864e-07	1.08776e-05	5.89647
6712	SPTBN2	spectrin beta, non-erythrocytic 2	-0.215409	7.05335	-6.26148	4.76833e-07	1.16383e-05	5.11443
9644	SH3PXD2A	SH3 and PX domains 2A	-1.45565	1.12533	-6.2532	4.88439e-07	1.19002e-05	6.27426
5333	PLCD1	phospholipase C delta 1	0.498079	3.93097	6.24158	5.05209e-07	1.22868e-05	5.82138
3169	FOXA1	forkhead box A1	0.239798	6.54942	6.23718	5.11705e-07	1.24226e-05	5.14079
57704	GBA2	glucosylceramidase beta 2	0.221109	7.34283	6.26258	5.16326e-07	1.25124e-05	4.98895
2770	GNAI1	G protein subunit alpha i1	0.546708	3.63661	6.23082	5.21254e-07	1.26093e-05	5.87013
10276	NET1	neuroepithelial cell transforming 1	-0.221684	6.94144	-6.2291	5.23867e-07	1.265e-05	5.04154
113655	MFSD3	major facilitator superfamily domain containing 3	0.300119	5.55318	6.22658	5.27712e-07	1.27203e-05	5.33691
100381270	ZBED6	zinc finger BED-type containing 6	0.50819	4.18754	6.2823	5.30561e-07	1.27515e-05	5.72334
79805	VASH2	vasohibin 2	0.633	3.34276	6.22452	5.30882e-07	1.27515e-05	5.9298
2821	GPI	glucose-6-phosphate isomerase	-0.230652	7.82531	-6.61095	5.36175e-07	1.28559e-05	5.00169
5328	PLAU	plasminogen activator, urokinase	-0.131793	10.2333	-6.21667	5.43133e-07	1.29998e-05	4.46302
9134	CCNE2	cyclin E2	-0.393357	5.18461	-6.39788	5.45844e-07	1.3029e-05	5.4762
11164	NUDT5	nudix hydrolase 5	-0.287036	5.70969	-6.21469	5.46269e-07	1.3029e-05	5.26978
168544	ZNF467	zinc finger protein 467	-1.66035	0.652917	-6.21027	5.53335e-07	1.31744e-05	6.08867
2194	FASN	fatty acid synthase	-0.163302	9.02801	-6.20674	5.64577e-07	1.33952e-05	4.60956
64840	PORCN	porcupine O-acyltransferase	0.348293	5.05237	6.20344	5.64432e-07	1.33952e-05	5.40037
23461	ABCA5	ATP binding cassette subfamily A member 5	0.364341	4.85445	6.20143	5.67737e-07	1.34467e-05	5.44865
253782	CERS6	ceramide synthase 6	-0.227601	6.67439	-6.19577	5.77163e-07	1.36461e-05	4.99738
329	BIRC2	baculoviral IAP repeat containing 2	0.224926	6.77369	6.19322	5.81451e-07	1.37237e-05	4.96663
9643	MORF4L2	mortality factor 4 like 2	0.185151	7.75009	6.19215	5.83277e-07	1.37429e-05	4.78368
79892	MCMBP	minichromosome maintenance complex binding protein	-0.241618	6.59414	-6.18287	5.99229e-07	1.40943e-05	4.97636
6649	SOD3	superoxide dismutase 3	-1.88758	0.23235	-6.17249	6.17598e-07	1.45013e-05	5.88127
4967	OGDH	oxoglutarate dehydrogenase	-0.206642	7.13511	-6.17176	6.18913e-07	1.45071e-05	4.83662
5536	PPP5C	protein phosphatase 5 catalytic subunit	-0.246964	6.40128	-6.17045	6.21284e-07	1.45376e-05	4.98087
3688	ITGB1	integrin subunit beta 1	0.138708	10.6695	6.42119	6.26405e-07	1.46323e-05	4.34812
2250	FGF5	fibroblast growth factor 5	0.280166	6.17882	6.20109	6.29065e-07	1.46692e-05	5.02609
9918	NCAPD2	non-SMC condensin I complex subunit D2	-0.183491	7.87145	-6.15484	6.50158e-07	1.51351e-05	4.655
1947	EFNB1	ephrin B1	-0.218717	6.8884	-6.14754	6.64122e-07	1.54337e-05	4.81348
59271	EVA1C	eva-1 homolog C	-0.4629	4.16574	-6.14179	6.75332e-07	1.56317e-05	5.47833
3655	ITGA6	integrin subunit alpha 6	-0.329545	8.61174	-8.68196	6.74228e-07	1.56317e-05	5.25401
23259	DDHD2	DDHD domain containing 2	-0.252407	6.21547	-6.1414	6.76089e-07	1.56317e-05	4.93682
338761	C1QL4	complement C1q like 4	-0.535694	3.83138	-6.13754	6.8373e-07	1.57815e-05	5.56081
121551	BTBD11	BTB domain containing 11	-1.63112	0.623022	-6.13682	6.85161e-07	1.57877e-05	5.88782
1964	EIF1AX	eukaryotic translation initiation factor 1A X-linked	-0.229699	7.00812	-6.13845	6.8849e-07	1.58376e-05	4.75545
3065	HDAC1	histone deacetylase 1	-0.20852	7.51443	-6.12698	7.11853e-07	1.6346e-05	4.62787
8073	PTP4A2	protein tyrosine phosphatase 4A2	-0.174533	8.42481	-6.12315	7.12997e-07	1.6346e-05	4.46876
7754	ZNF204P	zinc finger protein 204, pseudogene	0.442625	4.17647	6.12201	7.15354e-07	1.63725e-05	5.40619
6733	SRPK2	SRSF protein kinase 2	-0.259379	6.01265	-6.10754	7.46157e-07	1.70488e-05	4.88394
1690	COCH	cochlin	-0.273986	5.91818	-6.10606	7.49388e-07	1.70652e-05	4.90195
4175	MCM6	minichromosome maintenance complex component 6	-0.192243	7.43678	-6.10615	7.49184e-07	1.70652e-05	4.58892
5496	PPM1G	protein phosphatase, Mg2+/Mn2+ dependent 1G	-0.198448	7.67708	-6.1054	7.50816e-07	1.70691e-05	4.54425
84273	NOA1	nitric oxide associated 1	0.258076	6.07511	6.10327	7.55498e-07	1.71469e-05	4.85185
161436	EML5	EMAP like 5	0.916748	2.10211	6.09847	7.66137e-07	1.73594e-05	5.8197
22846	VASH1	vasohibin 1	0.32306	5.26643	6.09029	7.84612e-07	1.77484e-05	5.01286
6383	SDC2	syndecan 2	0.490517	4.48074	6.37004	7.94263e-07	1.79369e-05	5.32194
4747	NEFL	neurofilament light	-0.195962	8.07437	-6.18144	7.96352e-07	1.79542e-05	4.45457
125144	SNHG29	small nucleolar RNA host gene 29	0.243183	7.22285	6.35767	8.02301e-07	1.80584e-05	4.66258
23358	USP24	ubiquitin specific peptidase 24	-0.243463	7.24225	-6.36141	8.08449e-07	1.81667e-05	4.65681
55388	MCM10	minichromosome maintenance 10 replication initiation factor	-0.29822	5.42626	-6.07837	8.12364e-07	1.82246e-05	4.94361
84267	C9orf64	chromosome 9 open reading frame 64	-0.443287	4.36847	-6.07462	8.21289e-07	1.83944e-05	5.22639
51095	TRNT1	tRNA nucleotidyl transferase 1	0.329874	5.25043	6.07274	8.25789e-07	1.84648e-05	4.96589
3106	HLA-B	major histocompatibility complex, class I, B	0.840517	2.35104	6.06438	8.46169e-07	1.88894e-05	5.68472
51430	SUCO	SUN domain containing ossification factor	0.186393	8.0368	6.06589	8.50339e-07	1.89514e-05	4.35631
6749	SSRP1	structure specific recognition protein 1	-0.145118	8.90407	-6.05334	8.7386e-07	1.94438e-05	4.18794
51110	LACTB2	lactamase beta 2	0.2931	5.72566	6.05129	8.791e-07	1.95284e-05	4.78241
5129	CDK18	cyclin dependent kinase 18	0.610986	3.20373	6.04883	8.85417e-07	1.96366e-05	5.45665
51209	RAB9B	RAB9B, member RAS oncogene family	1.46115	0.690953	6.04696	8.90256e-07	1.97118e-05	5.67683
9819	TSC22D2	TSC22 domain family member 2	0.243071	6.3216	6.04034	9.07626e-07	2.00637e-05	4.61329
11258	DCTN3	dynactin subunit 3	-0.396033	4.84241	-6.06233	9.10715e-07	2.00993e-05	4.99802
871	SERPINH1	serpin family H member 1	-0.304336	5.8355	-6.08654	9.43004e-07	2.07782e-05	4.71528
80267	EDEM3	ER degradation enhancing alpha-mannosidase like protein 3	-0.282263	5.76224	-6.01622	9.73775e-07	2.14215e-05	4.67698
330	BIRC3	baculoviral IAP repeat containing 3	0.367469	4.77128	6.00991	9.91883e-07	2.17846e-05	4.91324
51506	UFC1	ubiquitin-fold modifier conjugating enzyme 1	0.250734	6.00531	6.00893	9.9473e-07	2.18119e-05	4.59193
359948	IRF2BP2	interferon regulatory factor 2 binding protein 2	0.260633	6.39278	6.03926	1.00312e-06	2.19605e-05	4.51099
22808	MRAS	muscle RAS oncogene homolog	0.636837	3.09913	6.00477	1.00687e-06	2.19716e-05	5.35551
10964	IFI44L	interferon induced protein 44 like	0.882188	2.3327	6.00497	1.00629e-06	2.19716e-05	5.52006
3184	HNRNPD	heterogeneous nuclear ribonucleoprotein D	-0.236801	8.19548	-6.80445	1.0197e-06	2.2216e-05	4.44295
7490	WT1	WT1 transcription factor	-0.593643	3.46745	-5.99729	1.0291e-06	2.2385e-05	5.25379
873	CBR1	carbonyl reductase 1	-0.214769	6.75632	-5.99308	1.04181e-06	2.26252e-05	4.3876
1978	EIF4EBP1	eukaryotic translation initiation factor 4E binding protein 1	-0.258237	6.02734	-5.99073	1.04899e-06	2.27448e-05	4.53895
219333	USP12	ubiquitin specific peptidase 12	-0.2633	6.04275	-5.98846	1.05595e-06	2.28594e-05	4.52885
8835	SOCS2	suppressor of cytokine signaling 2	0.348118	4.96335	5.98253	1.07439e-06	2.32215e-05	4.7801
5793	PTPRG	protein tyrosine phosphatase receptor type G	0.315623	5.41304	5.98148	1.07771e-06	2.32563e-05	4.65658
11078	TRIOBP	TRIO and F-actin binding protein	-0.271736	5.94664	-5.97975	1.08316e-06	2.33368e-05	4.52576
54861	SNRK	SNF related kinase	-0.235934	6.33467	-5.97597	1.09516e-06	2.35581e-05	4.42611
6920	TCEA3	transcription elongation factor A3	-0.677417	3.14117	-5.97508	1.09802e-06	2.35823e-05	5.27576
51714	SELENOT	selenoprotein T	0.189278	7.39312	5.96921	1.11702e-06	2.39525e-05	4.19363
57185	NIPAL3	NIPA like domain containing 3	0.272431	5.65003	5.96604	1.12738e-06	2.41365e-05	4.55144
10404	CPQ	carboxypeptidase Q	0.453224	4.1638	5.95951	1.14911e-06	2.4563e-05	4.93716
2064	ERBB2	erb-b2 receptor tyrosine kinase 2	0.261778	5.83711	5.95578	1.1617e-06	2.47932e-05	4.47606
11180	WDR6	WD repeat domain 6	0.198788	7.92907	6.0702	1.19523e-06	2.54689e-05	4.08197
3685	ITGAV	integrin subunit alpha V	0.228645	6.72827	5.94385	1.20287e-06	2.55598e-05	4.24589
126969	SLC44A3	solute carrier family 44 member 3	1.53701	0.542821	5.94374	1.20326e-06	2.55598e-05	5.37671
55676	SLC30A6	solute carrier family 30 member 6	-0.274584	5.96206	-5.93051	1.25069e-06	2.65258e-05	4.37803
10388	SYCP2	synaptonemal complex protein 2	0.616074	3.18096	5.9263	1.26615e-06	2.6812e-05	5.10846
114801	TMEM200A	transmembrane protein 200A	0.461324	3.90061	5.92152	1.28398e-06	2.71474e-05	4.89999
10486	CAP2	cyclase associated actin cytoskeleton regulatory protein 2	0.282964	5.4999	5.91894	1.29368e-06	2.73099e-05	4.45134
130271	PLEKHH2	pleckstrin homology, MyTH4 and FERM domain containing H2	0.40948	4.32018	5.91822	1.2964e-06	2.7325e-05	4.7725
9480	ONECUT2	one cut homeobox 2	-0.493728	4.00546	-5.9151	1.3083e-06	2.7533e-05	4.86584
3855	KRT7	keratin 7	-0.15384	8.45407	-5.91201	1.32017e-06	2.77398e-05	3.84491
127933	UHMK1	U2AF homology motif kinase 1	0.153636	8.86609	5.91008	1.32764e-06	2.78537e-05	3.77271
89797	NAV2	neuron navigator 2	-0.260869	6.58722	-6.06675	1.36622e-06	2.86191e-05	4.21789
27042	UTP25	UTP25 small subunit processor component	0.258897	5.86419	5.89865	1.37272e-06	2.87109e-05	4.30235
9879	DDX46	DEAD-box helicase 46	-0.192742	7.21759	-5.89325	1.39458e-06	2.91234e-05	4.00521
1992	SERPINB1	serpin family B member 1	-0.523557	3.76595	-5.89215	1.39908e-06	2.91725e-05	4.86698
23351	KHNYN	KH and NYN domain containing	0.197341	7.08898	5.88717	1.4196e-06	2.9555e-05	4.00886
8879	SGPL1	sphingosine-1-phosphate lyase 1	0.192354	7.09295	5.87287	1.4802e-06	3.07695e-05	3.96619
5052	PRDX1	peroxiredoxin 1	-0.137697	9.34467	-5.86759	1.50321e-06	3.11275e-05	3.57559
80727	TTYH3	tweety family member 3	0.181409	7.7733	5.86821	1.5005e-06	3.11275e-05	3.8306
113612	CYP2U1	cytochrome P450 family 2 subfamily U member 1	0.355606	4.78534	5.86735	1.50429e-06	3.11275e-05	4.49299
2037	EPB41L2	erythrocyte membrane protein band 4.1 like 2	-0.19663	7.57994	-5.86802	1.51429e-06	3.11463e-05	3.85821
5037	PEBP1	phosphatidylethanolamine binding protein 1	-0.19572	7.14049	-5.86565	1.51176e-06	3.11463e-05	3.93889
9097	USP14	ubiquitin specific peptidase 14	-0.174499	7.81236	-5.86643	1.50834e-06	3.11463e-05	3.82005
51334	PRR16	proline rich 16	0.613378	3.43958	5.89856	1.51436e-06	3.11463e-05	4.87728
64145	RBSN	rabenosyn, RAB effector	0.232132	6.35193	5.86428	1.51787e-06	3.11701e-05	4.0911
51361	HOOK1	hook microtubule tethering protein 1	0.414394	4.28722	5.86377	1.5201e-06	3.11701e-05	4.62311
5874	RAB27B	RAB27B, member RAS oncogene family	-0.33064	5.15592	-5.86201	1.52797e-06	3.12842e-05	4.38393
23511	NUP188	nucleoporin 188	-0.186918	7.44429	-5.85831	1.54456e-06	3.15765e-05	3.86118
144165	PRICKLE1	prickle planar cell polarity protein 1	-0.355905	4.76238	-5.85313	1.56817e-06	3.20109e-05	4.46696
3913	LAMB2	laminin subunit beta 2	0.171333	7.80323	5.85058	1.57989e-06	3.22018e-05	3.77367
2817	GPC1	glypican 1	-0.253235	6.20737	-5.84863	1.58893e-06	3.22892e-05	4.08158
6538	SLC6A11	solute carrier family 6 member 11	0.537178	3.54948	5.84899	1.58724e-06	3.22892e-05	4.78742
26509	MYOF	myoferlin	-0.142817	9.18342	-5.83575	1.64997e-06	3.34796e-05	3.50674
51310	SLC22A17	solute carrier family 22 member 17	0.608878	3.1068	5.83336	1.66154e-06	3.36642e-05	4.85871
56950	SMYD2	SET and MYND domain containing 2	-0.264908	5.77346	-5.82697	1.69286e-06	3.42478e-05	4.11985
4163	MCC	MCC regulator of WNT signaling pathway	-0.612361	3.4703	-5.8539	1.7225e-06	3.47956e-05	4.75526
130574	LYPD6	LY6/PLAUR domain containing 6	0.571503	3.71196	5.92761	1.7512e-06	3.53229e-05	4.68871
124930	ANKRD13B	ankyrin repeat domain 13B	-0.424154	4.25611	-5.80993	1.77941e-06	3.58387e-05	4.48576
8349	H2BC21	H2B clustered histone 21	0.550169	4.05144	6.12574	1.81151e-06	3.64312e-05	4.63958
3059	HCLS1	hematopoietic cell-specific Lyn substrate 1	-0.671932	3.03783	-5.80204	1.82098e-06	3.65675e-05	4.80042
23266	ADGRL2	adhesion G protein-coupled receptor L2	-0.857351	2.21648	-5.80123	1.82533e-06	3.65701e-05	4.96832
4093	SMAD9	SMAD family member 9	1.10278	1.41615	5.80101	1.82649e-06	3.65701e-05	5.0416
3329	HSPD1	heat shock protein family D (Hsp60) member 1	-0.130127	9.99575	-5.79338	1.88009e-06	3.7588e-05	3.25271
9401	RECQL4	RecQ like helicase 4	-0.185632	7.73957	-5.7867	1.90464e-06	3.80229e-05	3.59885
5634	PRPS2	phosphoribosyl pyrophosphate synthetase 2	0.201499	6.84062	5.78267	1.92721e-06	3.8417e-05	3.75074
157769	FAM91A1	family with sequence similarity 91 member A1	-0.182154	7.37784	-5.7811	1.9361e-06	3.85378e-05	3.64658
4599	MX1	MX dynamin like GTPase 1	0.43501	4.1752	5.77973	1.94388e-06	3.86359e-05	4.40999
5868	RAB5A	RAB5A, member RAS oncogene family	0.205448	6.88339	5.77802	1.95365e-06	3.87736e-05	3.7286
79668	PARP8	poly(ADP-ribose) polymerase family member 8	0.716051	3.02257	5.85801	1.98823e-06	3.94023e-05	4.73616
5685	PSMA4	proteasome 20S subunit alpha 4	-0.195548	7.25708	-5.7714	1.99189e-06	3.94175e-05	3.64051
6602	SMARCD1	SWI/SNF related, matrix associated, actin dependent regulator of chromatin, subfamily d, member 1	-0.225239	6.48853	-5.76873	2.00749e-06	3.96684e-05	3.78531
222663	SCUBE3	signal peptide, CUB domain and EGF like domain containing 3	-1.16812	1.2556	-5.75598	2.08385e-06	4.11174e-05	4.92042
11332	ACOT7	acyl-CoA thioesterase 7	-0.184313	7.35733	-5.7495	2.1238e-06	4.18451e-05	3.55768
146664	MGAT5B	alpha-1,6-mannosylglycoprotein 6-beta-N-acetylglucosaminyltransferase B	-0.395353	4.49779	-5.73308	2.22839e-06	4.38423e-05	4.19245
317649	EIF4E3	eukaryotic translation initiation factor 4E family member 3	0.418317	4.24496	5.73161	2.23802e-06	4.39681e-05	4.24969
29091	STXBP6	syntaxin binding protein 6	-0.573193	3.31372	-5.72814	2.26091e-06	4.43536e-05	4.51412
6926	TBX3	T-box transcription factor 3	0.222556	6.37432	5.72751	2.26505e-06	4.43709e-05	3.68536
5420	PODXL	podocalyxin like	-0.185483	8.23587	-5.88613	2.30314e-06	4.50521e-05	3.3924
55845	BRK1	BRICK1 subunit of SCAR/WAVE actin nucleating complex	0.188947	7.48708	5.71797	2.32928e-06	4.54979e-05	3.44001
51362	CDC40	cell division cycle 40	-0.407721	4.49084	-5.71696	2.33619e-06	4.55674e-05	4.14755
9055	PRC1	protein regulator of cytokinesis 1	-0.174107	7.73906	-5.71122	2.37579e-06	4.62735e-05	3.37739
8780	RIOK3	RIO kinase 3	0.195131	7.13393	5.70944	2.38821e-06	4.64487e-05	3.47903
55466	DNAJA4	DnaJ heat shock protein family (Hsp40) member A4	-1.33371	0.844429	-5.70558	2.41538e-06	4.69101e-05	4.76481
10100	TSPAN2	tetraspanin 2	0.618444	2.96632	5.70001	2.4551e-06	4.76136e-05	4.50819
10120	ACTR1B	actin related protein 1B	0.291388	5.50546	5.69356	2.5019e-06	4.84521e-05	3.79014
6398	SECTM1	secreted and transmembrane 1	-0.373443	5.28486	-6.02829	2.52141e-06	4.86911e-05	3.98552
8792	TNFRSF11A	TNF receptor superfamily member 11a	-0.189867	7.0307	-5.69092	2.52138e-06	4.86911e-05	3.44723
22898	DENND3	DENN domain containing 3	-0.302641	5.2051	-5.68928	2.53353e-06	4.88557e-05	3.86414
10581	IFITM2	interferon induced transmembrane protein 2	0.263536	5.71093	5.68782	2.54434e-06	4.89948e-05	3.72184
22984	PDCD11	programmed cell death 11	-0.187326	7.2683	-5.6814	2.59269e-06	4.98552e-05	3.37425
221883	HOXA11-AS	HOXA11 antisense RNA	0.621735	3.26729	5.69483	2.64159e-06	5.07238e-05	4.36727
11168	PSIP1	PC4 and SFRS1 interacting protein 1	-0.234016	6.8282	-5.78473	2.64597e-06	5.07362e-05	3.48637
11082	ESM1	endothelial cell specific molecule 1	-0.190475	7.28597	-5.67149	2.66904e-06	5.11066e-05	3.34202
389136	VGLL3	vestigial like family member 3	0.374918	4.4324	5.66325	2.73435e-06	5.22834e-05	3.99665
151963	MB21D2	Mab-21 domain containing 2	0.218517	6.67783	5.66067	2.75504e-06	5.26049e-05	3.42587
8325	FZD8	frizzled class receptor 8	-0.188961	7.28709	-5.65597	2.79326e-06	5.32601e-05	3.2962
3689	ITGB2	integrin subunit beta 2	-0.602935	3.10899	-5.65104	2.83396e-06	5.39603e-05	4.34422
91664	ZNF845	zinc finger protein 845	0.339578	4.83756	5.64694	2.8682e-06	5.45358e-05	3.83406
7421	VDR	vitamin D receptor	0.422938	4.31824	5.64484	2.88587e-06	5.47953e-05	3.97563
23057	NMNAT2	nicotinamide nucleotide adenylyltransferase 2	0.298059	5.20335	5.64056	2.92232e-06	5.541e-05	3.71427
9846	GAB2	GRB2 associated binding protein 2	0.296536	5.52034	5.64245	2.92899e-06	5.54592e-05	3.63002
100128252	ZNF667-AS1	ZNF667 antisense RNA 1 (head to head)	0.445446	4.11544	5.62088	3.09592e-06	5.85383e-05	3.96378
65249	ZSWIM4	zinc finger SWIM-type containing 4	0.356166	4.58804	5.61939	3.1094e-06	5.87115e-05	3.8241
80232	WDR26	WD repeat domain 26	0.17169	7.5329	5.61706	3.13075e-06	5.90327e-05	3.1358
11198	SUPT16H	SPT16 homolog, facilitates chromatin remodeling subunit	-0.133071	9.03845	-5.61653	3.13559e-06	5.90421e-05	2.8853
28969	BZW2	basic leucine zipper and W2 domains 2	-0.195321	6.85217	-5.61221	3.17555e-06	5.97117e-05	3.25146
10634	GAS2L1	growth arrest specific 2 like 1	-0.243336	6.24239	-5.60255	3.26682e-06	6.12586e-05	3.35232
54843	SYTL2	synaptotagmin like 2	0.294599	5.28933	5.6026	3.26638e-06	6.12586e-05	3.58015
2521	FUS	FUS RNA binding protein	-0.14503	8.92086	-5.59878	3.30315e-06	6.18096e-05	2.85138
10553	HTATIP2	HIV-1 Tat interactive protein 2	0.315839	5.47949	5.70446	3.3053e-06	6.18096e-05	3.56392
6509	SLC1A4	solute carrier family 1 member 4	-0.447301	3.93979	-5.58936	3.39563e-06	6.34114e-05	3.93368
139221	PWWP3B	PWWP domain containing 3B	1.42218	1.30069	5.9392	3.44854e-06	6.43113e-05	4.53229
389432	SAMD5	sterile alpha motif domain containing 5	-0.697113	2.63221	-5.58101	3.47982e-06	6.46286e-05	4.25662
51148	CERCAM	cerebral endothelial cell adhesion molecule	0.278908	5.43778	5.58147	3.47515e-06	6.46286e-05	3.4793
58473	PLEKHB1	pleckstrin homology domain containing B1	0.601176	2.9868	5.58108	3.47907e-06	6.46286e-05	4.15939
83715	ESPN	espin	-1.4523	0.464078	-5.58029	3.48712e-06	6.46759e-05	4.38608
23657	SLC7A11	solute carrier family 7 member 11	0.205995	6.86495	5.57312	3.56125e-06	6.59607e-05	3.13125
1955	MEGF9	multiple EGF like domains 9	-0.407607	4.27871	-5.57211	3.57184e-06	6.60669e-05	3.78554
5747	PTK2	protein tyrosine kinase 2	-0.180531	7.70514	-5.56997	3.59433e-06	6.63925e-05	2.96884
2079	ERH	ERH mRNA splicing and mitosis factor	-0.170038	7.77079	-5.56941	3.60023e-06	6.64114e-05	2.95566
22936	ELL2	elongation factor for RNA polymerase II 2	0.206095	6.90388	5.56649	3.63114e-06	6.68906e-05	3.10411
9821	RB1CC1	RB1 inducible coiled-coil 1	-0.262879	5.95965	-5.56362	3.68959e-06	6.78755e-05	3.29717
7296	TXNRD1	thioredoxin reductase 1	-0.120021	9.86854	-5.56032	3.69744e-06	6.7928e-05	2.5934
27293	SMPDL3B	sphingomyelin phosphodiesterase acid like 3B	0.748424	2.57613	5.5569	3.73474e-06	6.85207e-05	4.18822
8809	IL18R1	interleukin 18 receptor 1	0.866137	2.12372	5.55383	3.76851e-06	6.9047e-05	4.26918
7145	TNS1	tensin 1	-0.798322	2.31999	-5.54691	3.84578e-06	7.03679e-05	4.22455
28962	OSTM1	osteoclastogenesis associated transmembrane protein 1	0.384741	4.27758	5.54069	3.91661e-06	7.13757e-05	3.68323
8609	KLF7	Kruppel like factor 7	0.41683	4.06543	5.5409	3.91423e-06	7.13757e-05	3.74471
79173	BRME1	break repair meiotic recombinase recruitment factor 1	0.421829	3.99524	5.5414	3.9084e-06	7.13757e-05	3.76632
646719	NIPBL-DT	NIPBL divergent transcript	0.315356	5.00873	5.53891	3.9371e-06	7.1653e-05	3.47029
148979	GLIS1	GLIS family zinc finger 1	0.454303	3.82897	5.53405	3.99357e-06	7.25837e-05	3.79274
6692	SPINT1	serine peptidase inhibitor, Kunitz type 1	0.442145	4.0721	5.53037	4.03701e-06	7.32752e-05	3.71224
5432	POLR2C	RNA polymerase II subunit C	-0.230208	6.13842	-5.52915	4.05143e-06	7.34389e-05	3.1604
26298	EHF	ETS homologous factor	1.08325	1.4313	5.5282	4.06268e-06	7.35449e-05	4.28001
4179	CD46	CD46 molecule	0.192392	7.30167	5.52165	4.14159e-06	7.48735e-05	2.89722
55366	LGR4	leucine rich repeat containing G protein-coupled receptor 4	-0.263927	5.6187	-5.51762	4.19082e-06	7.5663e-05	3.2522
22937	SCAP	SREBF chaperone	0.198333	7.05932	5.5105	4.27919e-06	7.71559e-05	2.90967
23531	MMD	monocyte to macrophage differentiation associated	0.292391	5.18463	5.50934	4.29375e-06	7.7316e-05	3.3354
5097	PCDH1	protocadherin 1	-0.498844	3.75657	-5.50475	4.35199e-06	7.82609e-05	3.74205
5834	PYGB	glycogen phosphorylase B	-0.150146	8.29	-5.50363	4.36639e-06	7.84162e-05	2.6734
9099	USP2	ubiquitin specific peptidase 2	0.574872	3.16498	5.49004	4.54398e-06	8.14979e-05	3.85016
8099	CDK2AP1	cyclin dependent kinase 2 associated protein 1	-0.240821	6.20668	-5.48799	4.57134e-06	8.18806e-05	3.02441
323	APBB2	amyloid beta precursor protein binding family B member 2	-0.26567	5.53541	-5.48646	4.59183e-06	8.21394e-05	3.18231
378	ARF4	ADP ribosylation factor 4	0.159029	8.09622	5.48565	4.60282e-06	8.22278e-05	2.65195
6304	SATB1	SATB homeobox 1	0.729194	2.43165	5.47568	4.73941e-06	8.44461e-05	3.98545
57484	RNF150	ring finger protein 150	1.59056	-5.77723e-05	5.47579	4.73794e-06	8.44461e-05	4.04424
5325	PLAGL1	PLAG1 like zinc finger 1	-0.43951	3.98801	-5.47255	4.78316e-06	8.51139e-05	3.58021
2013	EMP2	epithelial membrane protein 2	-0.249723	5.82997	-5.46887	4.83508e-06	8.59253e-05	3.05673
1848	DUSP6	dual specificity phosphatase 6	0.210175	6.86003	5.47074	4.84345e-06	8.59618e-05	2.82596
23339	VPS39	VPS39 subunit of HOPS complex	0.191237	6.87121	5.46611	4.87431e-06	8.63967e-05	2.81632
8526	DGKE	diacylglycerol kinase epsilon	-0.247489	5.86802	-5.46505	4.88951e-06	8.64407e-05	3.03619
800	CALD1	caldesmon 1	0.205998	6.54478	5.46547	4.8836e-06	8.64407e-05	2.88117
665	BNIP3L	BCL2 interacting protein 3 like	-0.239641	6.11271	-5.46415	4.90249e-06	8.65575e-05	2.97613
5649	RELN	reelin	-0.662359	2.84133	-5.46072	4.95203e-06	8.73188e-05	3.86225
162967	ZNF320	zinc finger protein 320	0.302725	5.27163	5.45982	4.96511e-06	8.7436e-05	3.16719
824	CAPN2	calpain 2	0.119252	9.59228	5.45678	5.00959e-06	8.81052e-05	2.33104
27436	EML4	EMAP like 4	-0.209429	6.63854	-5.45527	5.03193e-06	8.83839e-05	2.83472
23164	MPRIP	myosin phosphatase Rho interacting protein	-0.121632	9.73744	-5.45157	5.08683e-06	8.91179e-05	2.29426
79443	FYCO1	FYVE and coiled-coil domain autophagy adaptor 1	0.225889	6.4431	5.45198	5.08063e-06	8.91179e-05	2.86308
9582	APOBEC3B	apolipoprotein B mRNA editing enzyme catalytic subunit 3B	0.6102	3.54858	5.72112	5.14587e-06	9.00362e-05	3.73363
6372	CXCL6	C-X-C motif chemokine ligand 6	-0.326595	4.81464	-5.44529	5.18146e-06	9.05423e-05	3.25973
9368	SLC9A3R1	SLC9A3 regulator 1	-0.224599	6.36573	-5.44126	5.24309e-06	9.15017e-05	2.85202
84671	ZNF347	zinc finger protein 347	0.409957	4.32512	5.44293	5.25476e-06	9.15877e-05	3.37865
148523	CIART	circadian associated repressor of transcription	0.360279	5.00327	5.58738	5.29537e-06	9.21774e-05	3.24194
148252	DIRAS1	DIRAS family GTPase 1	-0.990757	1.65437	-5.43122	5.39972e-06	9.38736e-05	3.99542
28511	NKIRAS2	NFKB inhibitor interacting Ras like 2	-0.297874	5.1814	-5.4259	5.48464e-06	9.51067e-05	3.09999
158747	MOSPD2	motile sperm domain containing 2	0.316087	5.02455	5.42603	5.48259e-06	9.51067e-05	3.1359
2771	GNAI2	G protein subunit alpha i2	0.140101	8.58321	5.42196	5.54842e-06	9.60902e-05	2.38445
9881	TRANK1	tetratricopeptide repeat and ankyrin repeat containing 1	0.925086	1.86877	5.41896	5.59758e-06	9.68182e-05	3.92692
64786	TBC1D15	TBC1 domain family member 15	-0.319419	4.85193	-5.41627	5.64185e-06	9.746e-05	3.16391
509	ATP5F1C	ATP synthase F1 subunit gamma	-0.195176	6.7103	-5.41241	5.70616e-06	9.84457e-05	2.69432
597	BCL2A1	BCL2 related protein A1	-0.401046	4.15722	-5.40765	5.78644e-06	9.95781e-05	3.34079
10598	AHSA1	activator of HSP90 ATPase activity 1	-0.156115	7.85012	-5.40772	5.78514e-06	9.95781e-05	2.46749
9020	MAP3K14	mitogen-activated protein kinase kinase kinase 14	0.217661	6.3041	5.40584	5.81712e-06	9.99795e-05	2.75781
1810	DR1	down-regulator of transcription 1	-0.189828	6.7791	-5.40004	5.91696e-06	0.000101567	2.64397
10946	SF3A3	splicing factor 3a subunit 3	-0.166461	7.55667	-5.39796	5.9532e-06	0.00010206	2.49049
51435	SCARA3	scavenger receptor class A member 3	-0.260864	5.63222	-5.39693	5.9712e-06	0.00010224	2.89534
51560	RAB6B	RAB6B, member RAS oncogene family	0.805995	2.22716	5.39576	5.99184e-06	0.000102464	3.79949
84649	DGAT2	diacylglycerol O-acyltransferase 2	0.338118	4.6882	5.39461	6.01205e-06	0.000102681	3.13914
10985	GCN1	GCN1 activator of EIF2AK4	-0.171127	8.05335	-5.42506	6.18141e-06	0.000105441	2.3846
598	BCL2L1	BCL2 like 1	-0.146893	8.34407	-5.38402	6.20184e-06	0.000105657	2.31362
4858	NOVA2	NOVA alternative splicing regulator 2	-0.704494	2.52611	-5.37613	6.3471e-06	0.000107996	3.69269
10079	ATP9A	ATPase phospholipid transporting 9A (putative)	0.203041	6.79422	5.37401	6.38666e-06	0.000108533	2.56189
146880	ARHGAP27P1	Rho GTPase activating protein 27 pseudogene 1	0.333941	4.72893	5.36869	6.48702e-06	0.000110101	3.05181
6464	SHC1	SHC adaptor protein 1	-0.187735	7.19116	-5.36683	6.52253e-06	0.000110428	2.46635
9886	RHOBTB1	Rho related BTB domain containing 1	0.414867	4.10924	5.36686	6.52199e-06	0.000110428	3.22541
4643	MYO1E	myosin IE	-0.20087	6.74512	-5.36568	6.54463e-06	0.000110665	2.55039
3880	KRT19	keratin 19	-0.144356	8.44436	-5.3618	6.6196e-06	0.000111793	2.23191
647979	NORAD	non-coding RNA activated by DNA damage	0.142762	8.73355	5.35996	6.6554e-06	0.000112258	2.17892
2810	SFN	stratifin	-0.178376	7.51285	-5.35848	6.68446e-06	0.000112609	2.38273
90333	ZNF468	zinc finger protein 468	0.327152	4.88182	5.35657	6.72195e-06	0.0001131	2.97302
79137	RETREG2	reticulophagy regulator family member 2	0.188904	6.76223	5.35614	6.73034e-06	0.000113101	2.5161
64582	GPR135	G protein-coupled receptor 135	0.309233	4.90761	5.3557	6.7391e-06	0.000113109	2.96313
3215	HOXB5	homeobox B5	-0.395433	4.14953	-5.35223	6.80809e-06	0.000114126	3.1813
478	ATP1A3	ATPase Na+/K+ transporting subunit alpha 3	-0.292688	5.26347	-5.35045	6.84365e-06	0.000114581	2.85726
5764	PTN	pleiotrophin	-0.694196	2.54768	-5.34926	6.86757e-06	0.00011484	3.61034
51260	PBDC1	polysaccharide biosynthesis domain containing 1	-0.336971	4.74415	-5.3407	7.04227e-06	0.000117616	2.9744
55890	GPRC5C	G protein-coupled receptor class C group 5 member C	0.193138	6.6966	5.33923	7.07279e-06	0.000117981	2.47998
387263	C6orf120	chromosome 6 open reading frame 120	0.276572	5.18655	5.33821	7.09403e-06	0.00011819	2.83452
11199	ANXA10	annexin A10	0.635826	2.79487	5.33693	7.12068e-06	0.000118489	3.50318
8543	LMO4	LIM domain only 4	0.301297	4.97175	5.33248	7.21419e-06	0.000119898	2.8774
24149	ZNF318	zinc finger protein 318	-0.245327	6.03296	-5.32465	7.3924e-06	0.00012271	2.58502
2744	GLS	glutaminase	0.147065	8.20217	5.32262	7.42588e-06	0.000123116	2.15604
9221	NOLC1	nucleolar and coiled-body phosphoprotein 1	-0.148496	8.038	-5.32063	7.46934e-06	0.000123685	2.17977
54913	RPP25	ribonuclease P and MRP subunit p25	-0.432702	3.86692	-5.31945	7.49545e-06	0.000123967	3.16937
6328	SCN3A	sodium voltage-gated channel alpha subunit 3	0.938119	2.00744	5.37368	7.5274e-06	0.000124344	3.63956
9700	ESPL1	extra spindle pole bodies like 1, separase	-0.222816	6.07835	-5.31524	7.5884e-06	0.000125199	2.54783
51382	ATP6V1D	ATPase H+ transporting V1 subunit D	-0.212937	6.18742	-5.3124	7.65193e-06	0.000126095	2.51428
3216	HOXB6	homeobox B6	-0.248331	5.83269	-5.30745	7.76388e-06	0.000127739	2.58364
9792	SERTAD2	SERTA domain containing 2	-0.172176	7.50346	-5.30716	7.77053e-06	0.000127739	2.23406
664	BNIP3	BCL2 interacting protein 3	-0.243697	5.89955	-5.30543	7.81007e-06	0.000128234	2.56161
3939	LDHA	lactate dehydrogenase A	-0.104574	10.55	-5.30435	7.83489e-06	0.000128449	1.73699
10181	RBM5	RNA binding motif protein 5	0.196475	6.61328	5.30404	7.84206e-06	0.000128449	2.39423
5270	SERPINE2	serpin family E member 2	-0.336318	4.78516	-5.29733	7.99799e-06	0.000130845	2.83665
9631	NUP155	nucleoporin 155	-0.158078	7.60727	-5.29689	8.00822e-06	0.000130855	2.18546
25853	DCAF12	DDB1 and CUL4 associated factor 12	-0.23273	5.97096	-5.28931	8.18818e-06	0.0001335	2.49726
65265	C8orf33	chromosome 8 open reading frame 33	-0.166871	7.42973	-5.28925	8.18967e-06	0.0001335	2.19493
151354	LRATD1	LRAT domain containing 1	-0.401797	4.33683	-5.29076	8.20774e-06	0.000133634	2.94327
57142	RTN4	reticulon 4	0.144872	8.82536	5.3036	8.24972e-06	0.000133978	1.95813
3491	CCN1	cellular communication network factor 1	0.22098	9.00128	6.54087	8.24165e-06	0.000133978	2.41985
5364	PLXNB1	plexin B1	0.27155	5.56576	5.2864	8.25844e-06	0.000133978	2.58332
50848	F11R	F11 receptor	0.23248	6.21135	5.28078	8.45141e-06	0.000136945	2.40678
57805	CCAR2	cell cycle and apoptosis regulator 2	-0.164736	7.34938	-5.27156	8.62587e-06	0.000139563	2.15776
2329	FMO4	flavin containing dimethylaniline monoxygenase 4	1.02706	1.40964	5.27126	8.63353e-06	0.000139563	3.56392
6427	SRSF2	serine and arginine rich splicing factor 2	-0.138689	8.44195	-5.26532	8.78536e-06	0.000141849	1.94971
23589	CARHSP1	calcium regulated heat stable protein 1	-0.275027	5.29878	-5.26481	8.79852e-06	0.000141893	2.59686
23020	SNRNP200	small nuclear ribonucleoprotein U5 subunit 200	-0.136476	9.02724	-5.26174	8.87813e-06	0.000143007	1.84657
55008	HERC6	HECT and RLD domain containing E3 ubiquitin protein ligase family member 6	0.650708	2.65345	5.25885	8.95372e-06	0.000144054	3.31368
47	ACLY	ATP citrate lyase	-0.150124	8.0575	-5.25765	8.98513e-06	0.000144389	1.99209
6541	SLC7A1	solute carrier family 7 member 1	-0.232727	6.35095	-5.29285	8.99867e-06	0.000144436	2.3332
65267	WNK3	WNK lysine deficient protein kinase 3	1.03818	1.27761	5.24779	9.24887e-06	0.000148276	3.50832
590	BCHE	butyrylcholinesterase	1.29053	0.699697	5.24681	9.27536e-06	0.000148526	3.5148
7132	TNFRSF1A	TNF receptor superfamily member 1A	-0.211066	6.29914	-5.24386	9.35615e-06	0.000149643	2.2888
10313	RTN3	reticulon 3	-0.150665	8.04615	-5.23929	9.48225e-06	0.000151482	1.94032
92912	UBE2Q2	ubiquitin conjugating enzyme E2 Q2	-0.233733	5.77235	-5.23701	9.54585e-06	0.000152319	2.39243
3431	SP110	SP110 nuclear body protein	0.439726	3.76744	5.23356	9.64313e-06	0.000153691	2.93701
6096	RORB	RAR related orphan receptor B	0.828269	2.00724	5.22941	9.76117e-06	0.00015539	3.3663
9732	DOCK4	dedicator of cytokinesis 4	-0.214662	7.06028	-5.41783	9.82279e-06	0.000156188	2.17121
23114	NFASC	neurofascin	0.472317	3.69426	5.22559	9.87097e-06	0.000156771	2.9357
22941	SHANK2	SH3 and multiple ankyrin repeat domains 2	-0.891928	1.74513	-5.22386	9.92121e-06	0.000157385	3.40097
4946	OAZ1	ornithine decarboxylase antizyme 1	-0.133244	8.66346	-5.22245	9.96234e-06	0.000157853	1.78849
5660	PSAP	prosaposin	0.129073	9.01633	5.22058	1.00171e-05	0.000158537	1.72697
285367	RPUSD3	RNA pseudouridine synthase D3	0.23266	5.98763	5.21728	1.01145e-05	0.000159891	2.27805
55632	G2E3	G2/M-phase specific E3 ubiquitin protein ligase	0.17762	6.98225	5.21326	1.02345e-05	0.000161601	2.05424
170685	NUDT10	nudix hydrolase 10	-1.76677	0.339219	-5.4384	1.03688e-05	0.00016344	3.41791
8754	ADAM9	ADAM metallopeptidase domain 9	0.164518	7.36444	5.20822	1.03871e-05	0.00016344	1.96795
401612	SLC25A53	solute carrier family 25 member 53	1.31722	0.682578	5.20838	1.03821e-05	0.00016344	3.40989
5058	PAK1	p21 (RAC1) activated kinase 1	0.362354	4.30525	5.20746	1.04101e-05	0.000163613	2.70434
55879	GABRQ	gamma-aminobutyric acid type A receptor subunit theta	-3.37376	-1.5312	-6.40913	1.07418e-05	0.000168631	3.00429
27253	PCDH17	protocadherin 17	-1.85348	0.199415	-5.43396	1.08736e-05	0.000170503	3.35149
5116	PCNT	pericentrin	-0.17136	7.24862	-5.18405	1.11499e-05	0.000174635	1.92057
100133941	CD24	CD24 molecule	-0.672791	2.66808	-5.18077	1.12577e-05	0.00017612	3.09965
5713	PSMD7	proteasome 26S subunit, non-ATPase 7	-0.178602	7.13362	-5.17961	1.1296e-05	0.000176516	1.92951
7106	TSPAN4	tetraspanin 4	-0.205393	6.35032	-5.17819	1.13429e-05	0.000176843	2.08567
55062	WIPI1	WD repeat domain, phosphoinositide interacting 1	0.591573	2.8464	5.17854	1.13315e-05	0.000176843	3.03434
4537	ND3	NADH dehydrogenase subunit 3	0.142848	8.58342	5.17462	1.14625e-05	0.000178503	1.66022
2885	GRB2	growth factor receptor bound protein 2	-0.150564	7.99553	-5.16992	1.16215e-05	0.000180772	1.74623
51706	CYB5R1	cytochrome b5 reductase 1	0.276641	5.34511	5.16912	1.16488e-05	0.000180989	2.2983
3764	KCNJ8	potassium inwardly rectifying channel subfamily J member 8	1.06698	1.14141	5.16851	1.16695e-05	0.000181104	3.29636
2686	GGT7	gamma-glutamyltransferase 7	0.411151	3.93535	5.15768	1.20459e-05	0.000186732	2.66792
60496	AASDHPPT	aminoadipate-semialdehyde dehydrogenase-phosphopantetheinyl transferase	0.180561	6.80924	5.14867	1.23684e-05	0.000191512	1.89999
2005	ELK4	ETS transcription factor ELK4	0.197705	6.78668	5.14417	1.25326e-05	0.000193835	1.89144
29994	BAZ2B	bromodomain adjacent to zinc finger domain 2B	-0.295841	4.91025	-5.14019	1.26798e-05	0.000195889	2.34173
2896	GRN	granulin precursor	0.135058	9.10181	5.15715	1.26989e-05	0.000195961	1.48584
1004	CDH6	cadherin 6	0.610769	2.82246	5.13909	1.27206e-05	0.000196073	2.92728
54741	LEPROT	leptin receptor overlapping transcript	0.243246	5.72796	5.13299	1.29503e-05	0.000199231	2.09491
114897	C1QTNF1	C1q and TNF related 1	0.472837	3.62247	5.13287	1.29548e-05	0.000199231	2.68773
729987	LINC01776	long intergenic non-protein coding RNA 1776	1.41269	0.386502	5.12496	1.32587e-05	0.000203675	3.16937
3382	ICA1	islet cell autoantigen 1	0.73478	2.23242	5.12422	1.32874e-05	0.000203884	3.0237
3075	CFH	complement factor H	1.645	-0.060303	5.1232	1.3327e-05	0.000204262	3.1111
1917	EEF1A2	eukaryotic translation elongation factor 1 alpha 2	-0.12261	9.31484	-5.12193	1.33767e-05	0.000204793	1.39366
6894	TARBP1	TAR (HIV-1) RNA binding protein 1	0.26339	5.35643	5.1187	1.3504e-05	0.00020651	2.14845
389337	ARHGEF37	Rho guanine nucleotide exchange factor 37	0.385125	4.06458	5.11602	1.36107e-05	0.000207907	2.50899
7546	ZIC2	Zic family member 2	0.816963	2.16469	5.11499	1.37348e-05	0.000209567	3.00707
5859	QARS1	glutaminyl-tRNA synthetase 1	0.141313	8.10572	5.11008	1.38494e-05	0.000211078	1.55108
22908	SACM1L	SAC1 like phosphatidylinositide phosphatase	0.195818	6.66929	5.10333	1.4126e-05	0.000215054	1.79635
116154	PHACTR3	phosphatase and actin regulator 3	-0.772395	4.60383	-7.33895	1.42312e-05	0.000216212	3.10715
153222	CREBRF	CREB3 regulatory factor	0.470216	3.43077	5.10074	1.42339e-05	0.000216212	2.65011
4882	NPR2	natriuretic peptide receptor 2	-0.218299	6.03173	-5.1	1.42646e-05	0.000216437	1.93021
1611	DAP	death associated protein	-0.143494	8.12225	-5.09744	1.43722e-05	0.000217826	1.51281
730101	LOC730101	uncharacterized LOC730101	0.344384	4.36963	5.09609	1.44289e-05	0.000218442	2.36203
25825	BACE2	beta-secretase 2	0.15292	7.61713	5.09545	1.44562e-05	0.000218613	1.59374
8727	CTNNAL1	catenin alpha like 1	0.177089	6.92829	5.09194	1.46057e-05	0.000220627	1.71075
7087	ICAM5	intercellular adhesion molecule 5	-0.76187	2.18655	-5.09147	1.46256e-05	0.000220682	2.95219
57553	MICAL3	microtubule associated monooxygenase, calponin and LIM domain containing 3	-0.198635	6.88651	-5.11115	1.47023e-05	0.000221593	1.7259
2203	FBP1	fructose-bisphosphatase 1	-0.535901	3.27759	-5.08558	1.48804e-05	0.00022403	2.66404
83637	ZMIZ2	zinc finger MIZ-type containing 2	-0.170794	7.29149	-5.07709	1.5255e-05	0.000229416	1.60049
9877	ZC3H11A	zinc finger CCCH-type containing 11A	0.17257	7.24915	5.07599	1.53042e-05	0.000229841	1.60297
259173	ALS2CL	ALS2 C-terminal like	0.241641	5.9655	5.09335	1.53171e-05	0.000229841	1.87897
1373	CPS1	carbamoyl-phosphate synthase 1	0.28338	5.41292	5.1084	1.53874e-05	0.000230387	2.02056
727	C5	complement C5	0.421995	3.91832	5.0742	1.53845e-05	0.000230387	2.43106
9361	LONP1	lon peptidase 1, mitochondrial	-0.151168	7.95668	-5.06924	1.56097e-05	0.000232945	1.45913
821	CANX	calnexin	-0.113486	9.65035	-5.06936	1.56045e-05	0.000232945	1.18893
93129	ORAI3	ORAI calcium release-activated calcium modulator 3	0.74381	2.31804	5.0698	1.55841e-05	0.000232945	2.85074
26050	SLITRK5	SLIT and NTRK like family member 5	0.473729	3.57312	5.06831	1.56525e-05	0.000233329	2.51572
11331	PHB2	prohibitin 2	-0.16502	7.71464	-5.06891	1.57178e-05	0.000234045	1.49564
8309	ACOX2	acyl-CoA oxidase 2	-0.632448	2.67349	-5.06076	1.60026e-05	0.000238026	2.75366
11145	PLAAT3	phospholipase A and acyltransferase 3	-0.312816	5.16569	-5.13447	1.62227e-05	0.000241035	2.06399
8661	EIF3A	eukaryotic translation initiation factor 3 subunit A	-0.128147	8.62856	-5.05484	1.62822e-05	0.000241656	1.30456
146330	FBXL16	F-box and leucine rich repeat protein 16	-0.474629	3.67718	-5.05265	1.63869e-05	0.000242944	2.4535
11079	RER1	retention in endoplasmic reticulum sorting receptor 1	-0.154314	7.6348	-5.05169	1.6433e-05	0.000243363	1.46438
58504	ARHGAP22	Rho GTPase activating protein 22	0.377055	4.09223	5.04943	1.65425e-05	0.000244717	2.30809
388115	CCDC9B	coiled-coil domain containing 9B	-0.141311	8.15126	-5.04793	1.66151e-05	0.000245404	1.36346
6157	RPL27A	ribosomal protein L27a	0.136055	8.51546	5.04736	1.6643e-05	0.000245404	1.29979
63925	ZNF335	zinc finger protein 335	0.221138	5.88188	5.04738	1.66418e-05	0.000245404	1.80803
55741	EDEM2	ER degradation enhancing alpha-mannosidase like protein 2	0.275937	5.16238	5.04597	1.6711e-05	0.000246139	1.98954
5467	PPARD	peroxisome proliferator activated receptor delta	-0.195141	6.53553	-5.04502	1.67573e-05	0.000246554	1.65717
1999	ELF3	E74 like ETS transcription factor 3	-0.535514	3.20012	-5.0424	1.68866e-05	0.000247757	2.56148
5902	RANBP1	RAN binding protein 1	-0.197143	7.30486	-5.21506	1.69302e-05	0.000247757	1.5785
23246	BOP1	BOP1 ribosomal biogenesis factor	-0.142118	8.16466	-5.04154	1.69289e-05	0.000247757	1.34256
9603	NFE2L3	nuclear factor, erythroid 2 like 3	0.189823	7.01631	5.05668	1.69174e-05	0.000247757	1.55471
8906	AP1G2	adaptor related protein complex 1 subunit gamma 2	0.197536	6.60373	5.04213	1.69e-05	0.000247757	1.63168
29028	ATAD2	ATPase family AAA domain containing 2	-0.135018	8.23313	-5.03763	1.71241e-05	0.000250056	1.31952
85236	H2BC12	H2B clustered histone 12	0.251271	5.80681	5.06067	1.71083e-05	0.000250056	1.80993
7112	TMPO	thymopoietin	-0.163031	7.51687	-5.03299	1.73579e-05	0.000253198	1.43087
1642	DDB1	damage specific DNA binding protein 1	-0.122039	9.23527	-5.02719	1.76556e-05	0.000257265	1.1295
55272	IMP3	IMP U3 small nucleolar ribonucleoprotein 3	-0.215108	5.95982	-5.0238	1.78314e-05	0.000259271	1.72526
79730	NSUN7	NOP2/Sun RNA methyltransferase family member 7	0.820269	2.42902	5.21735	1.78239e-05	0.000259271	2.77627
5744	PTHLH	parathyroid hormone like hormone	-0.198535	6.35137	-5.02238	1.79057e-05	0.000260073	1.63128
5654	HTRA1	HtrA serine peptidase 1	-0.522299	3.27779	-5.02047	1.80065e-05	0.000261258	2.47603
4241	MELTF	melanotransferrin	-0.248953	5.67864	-5.016	1.82435e-05	0.000264414	1.77211
2632	GBE1	1,4-alpha-glucan branching enzyme 1	0.175652	6.88372	5.01413	1.83434e-05	0.000265296	1.49302
10093	ARPC4	actin related protein 2/3 complex subunit 4	0.178612	6.70421	5.01438	1.83299e-05	0.000265296	1.53014
3294	HSD17B2	hydroxysteroid 17-beta dehydrogenase 2	-0.333024	4.46074	-5.01352	1.83762e-05	0.000265489	2.10476
57561	ARRDC3	arrestin domain containing 3	0.262501	5.45605	5.01226	1.84443e-05	0.00026619	1.81274
7076	TIMP1	TIMP metallopeptidase inhibitor 1	0.200181	7.14491	5.16735	1.84835e-05	0.000266472	1.5105
2749	GLUD1P3	glutamate dehydrogenase 1 pseudogene 3	0.299141	4.88094	5.00923	1.86086e-05	0.000267991	1.96189
441951	ZFAS1	ZNFX1 antisense RNA 1	0.206206	6.07008	5.00165	1.9026e-05	0.000273713	1.63046
2313	FLI1	Fli-1 proto-oncogene, ETS transcription factor	-0.217215	5.83956	-5.00045	1.9093e-05	0.000274386	1.68636
79705	LRRK1	leucine rich repeat kinase 1	-0.24939	5.53175	-4.9984	1.92078e-05	0.000275588	1.7586
3207	HOXA11	homeobox A11	0.314923	4.89791	5.00019	1.92172e-05	0.000275588	1.92614
6950	TCP1	t-complex 1	-0.129048	8.56828	-4.99748	1.92598e-05	0.000275908	1.14715
150465	TTL	tubulin tyrosine ligase	-0.176651	7.2574	-4.99462	1.9445e-05	0.000278269	1.36581
140576	S100A16	S100 calcium binding protein A16	-0.124372	8.70058	-4.98374	2.00497e-05	0.00028662	1.086
9949	AMMECR1	AMMECR nuclear protein 1	-0.373835	4.9266	-5.30631	2.01405e-05	0.000287616	2.0317
414	ARSD	arylsulfatase D	0.406669	3.80654	4.9769	2.04549e-05	0.0002918	2.18253
9555	MACROH2A1	macroH2A.1 histone	-0.171223	7.22073	-4.97604	2.05066e-05	0.00029223	1.31955
56603	CYP26B1	cytochrome P450 family 26 subfamily B member 1	-0.875862	1.71894	-4.9716	2.07747e-05	0.000295741	2.69598
5998	RGS3	regulator of G protein signaling 3	-0.473882	3.64358	-4.96987	2.08801e-05	0.00029693	2.22312
255743	NPNT	nephronectin	1.018	1.27927	4.96815	2.09856e-05	0.000298118	2.73219
348801	LNP1	leukemia NUP98 fusion partner 1	-0.372755	4.05393	-4.96655	2.10839e-05	0.000299202	2.08953
694	BTG1	BTG anti-proliferation factor 1	0.226307	5.91036	4.9619	2.13727e-05	0.000302985	1.55266
1622	DBI	diazepam binding inhibitor, acyl-CoA binding protein	-0.229084	5.94048	-4.96041	2.14661e-05	0.000303674	1.54613
337867	UBAC2	UBA domain containing 2	0.241209	5.55834	4.9607	2.14476e-05	0.000303674	1.63662
4691	NCL	nucleolin	-0.0951122	10.5324	-4.95981	2.15041e-05	0.000303896	0.733484
1382	CRABP2	cellular retinoic acid binding protein 2	-0.379906	4.09239	-4.95793	2.16223e-05	0.000305249	2.05355
145567	TTC7B	tetratricopeptide repeat domain 7B	-0.205814	6.14007	-4.95162	2.20251e-05	0.000310614	1.47326
25998	IBTK	inhibitor of Bruton tyrosine kinase	-0.20764	6.51285	-4.96103	2.23353e-05	0.000314336	1.38384
140886	PABPC5	poly(A) binding protein cytoplasmic 5	0.546089	2.96694	4.94686	2.23336e-05	0.000314336	2.33769
375704	ENHO	energy homeostasis associated	-0.823591	1.84898	-4.93747	2.2956e-05	0.000321989	2.57964
1212	CLTB	clathrin light chain B	-0.207269	6.49199	-4.947	2.30212e-05	0.000321989	1.3565
9919	SEC16A	SEC16 homolog A, endoplasmic reticulum export factor	-0.184732	7.40077	-5.04926	2.3018e-05	0.000321989	1.22774
1108	CHD4	chromodomain helicase DNA binding protein 4	-0.128514	8.60999	-4.93749	2.29546e-05	0.000321989	0.965951
4257	MGST1	microsomal glutathione S-transferase 1	0.164795	7.21878	4.9372	2.29739e-05	0.000321989	1.20475
2177	FANCD2	FA complementation group D2	0.193651	6.47545	4.9378	2.29336e-05	0.000321989	1.35538
10099	TSPAN3	tetraspanin 3	-0.155917	7.33906	-4.93025	2.34456e-05	0.000327588	1.16432
126326	GIPC3	GIPC PDZ domain containing family member 3	-2.0525	-0.378798	-5.14061	2.35912e-05	0.000328946	2.55335
29952	DPP7	dipeptidyl peptidase 7	-0.23232	6.04353	-4.94826	2.35811e-05	0.000328946	1.43848
57593	EBF4	EBF family member 4	1.38473	0.353943	4.92594	2.37425e-05	0.000330717	2.63585
25978	CHMP2B	charged multivesicular body protein 2B	0.169533	6.98377	4.92432	2.38555e-05	0.000331951	1.21216
3755	KCNG1	potassium voltage-gated channel modifier subfamily G member 1	0.259783	5.27134	4.9202	2.41449e-05	0.000335634	1.59481
51084	CRYL1	crystallin lambda 1	0.274757	4.94939	4.9181	2.42933e-05	0.000337352	1.67833
168455	CCDC71L	coiled-coil domain containing 71 like	0.422961	3.91587	4.91761	2.44619e-05	0.000339347	1.97457
4292	MLH1	mutL homolog 1	0.19641	6.38023	4.91347	2.4624e-05	0.000340919	1.30513
54800	KLHL24	kelch like family member 24	0.341379	4.5122	4.91345	2.46254e-05	0.000340919	1.79137
3835	KIF22	kinesin family member 22	-0.196031	6.30432	-4.91192	2.47364e-05	0.000342107	1.32067
5045	FURIN	furin, paired basic amino acid cleaving enzyme	0.176163	6.81712	4.91001	2.48744e-05	0.000343666	1.20376
7384	UQCRC1	ubiquinol-cytochrome c reductase core protein 1	0.13164	8.52762	4.9067	2.51168e-05	0.000346662	0.888633
143888	POGLUT3	protein O-glucosyltransferase 3	-0.167303	7.12465	-4.90628	2.51476e-05	0.000346736	1.1351
9377	COX5A	cytochrome c oxidase subunit 5A	-0.184538	6.85887	-4.90346	2.53553e-05	0.000348721	1.17924
3209	HOXA13	homeobox A13	0.246617	5.36202	4.90328	2.53685e-05	0.000348721	1.52134
129080	EMID1	EMI domain containing 1	1.2932	0.309491	4.90357	2.5347e-05	0.000348721	2.57459
4286	MITF	melanocyte inducing transcription factor	0.42066	3.82517	4.90264	2.54165e-05	0.000349027	1.96308
1478	CSTF2	cleavage stimulation factor subunit 2	-0.229159	5.69433	-4.89848	2.57273e-05	0.000352939	1.42672
57608	JCAD	junctional cadherin 5 associated	0.22628	5.84676	4.89359	2.60977e-05	0.000357659	1.37
91039	DPP9	dipeptidyl peptidase 9	-0.133486	8.11251	-4.89125	2.62765e-05	0.000359747	0.9144
51752	ERAP1	endoplasmic reticulum aminopeptidase 1	0.268417	5.11951	4.89074	2.63153e-05	0.000359915	1.55134
54442	KCTD5	potassium channel tetramerization domain containing 5	-0.224564	5.81901	-4.88815	2.65151e-05	0.000362195	1.36568
57178	ZMIZ1	zinc finger MIZ-type containing 1	-0.138942	8.23786	-4.8879	2.65352e-05	0.000362195	0.883377
57122	NUP107	nucleoporin 107	-0.180673	6.63095	-4.88731	2.65804e-05	0.000362448	1.17875
6374	CXCL5	C-X-C motif chemokine ligand 5	-0.656165	3.04317	-5.07653	2.68467e-05	0.000365346	2.24076
8545	CGGBP1	CGG triplet repeat binding protein 1	0.178633	7.04747	4.88408	2.68328e-05	0.000365346	1.083
51593	SRRT	serrate, RNA effector molecule	-0.161224	7.34146	-4.87822	2.72956e-05	0.000371083	1.01299
6599	SMARCC1	SWI/SNF related, matrix associated, actin dependent regulator of chromatin subfamily c member 1	0.138087	8.13773	4.87689	2.74022e-05	0.000372161	0.867006
5880	RAC2	Rac family small GTPase 2	-0.209853	5.96217	-4.87578	2.7491e-05	0.000372913	1.29501
339318	ZNF181	zinc finger protein 181	0.418198	3.67787	4.87552	2.75124e-05	0.000372913	1.92859
282996	RBM20	RNA binding motif protein 20	-2.0691	-1.08472	-4.89465	2.76511e-05	0.000374419	2.27965
9723	SEMA3E	semaphorin 3E	2.01757	-0.642361	4.99337	2.76941e-05	0.000374629	2.37263
54842	MFSD6	major facilitator superfamily domain containing 6	0.309509	4.58589	4.87182	2.78107e-05	0.000375832	1.6493
133418	EMB	embigin	0.208382	5.99462	4.86993	2.79651e-05	0.000377542	1.26596
27	ABL2	ABL proto-oncogene 2, non-receptor tyrosine kinase	0.198459	6.72622	4.90316	2.80589e-05	0.000378433	1.12037
4125	MAN2B1	mannosidase alpha class 2B member 1	0.15963	7.21967	4.864	2.84538e-05	0.000383379	0.992214
8613	PLPP3	phospholipid phosphatase 3	-0.317878	4.51302	-4.86177	2.86395e-05	0.000385499	1.65009
7508	XPC	XPC complex subunit, DNA damage recognition and repair factor	0.197162	6.13379	4.8605	2.87461e-05	0.000386552	1.20636
57679	ALS2	alsin Rho guanine nucleotide exchange factor ALS2	0.222661	5.90409	4.85982	2.88027e-05	0.000386929	1.25826
23013	SPEN	spen family transcriptional repressor	-0.190704	7.21136	-4.99249	2.9157e-05	0.000391053	1.04122
3915	LAMC1	laminin subunit gamma 1	0.157815	7.38126	4.85552	2.91672e-05	0.000391053	0.9381
6609	SMPD1	sphingomyelin phosphodiesterase 1	0.269989	5.31118	4.85435	2.94223e-05	0.000394085	1.38908
84679	SLC9A7	solute carrier family 9 member A7	0.193065	6.6872	4.85307	2.95323e-05	0.000395168	1.06098
6612	SUMO3	small ubiquitin like modifier 3	-0.134114	8.26177	-4.84992	2.96477e-05	0.000396323	0.769169
54815	GATAD2A	GATA zinc finger domain containing 2A	-0.157072	7.4374	-4.84591	2.9997e-05	0.000400599	0.901729
56957	OTUD7B	OTU deubiquitinase 7B	0.192395	6.28313	4.84529	3.00517e-05	0.000400632	1.12875
201625	DNAH12	dynein axonemal heavy chain 12	1.38399	0.11922	4.84521	3.00585e-05	0.000400632	2.40721
23389	MED13L	mediator complex subunit 13L	-0.209134	6.17098	-4.8435	3.02087e-05	0.00040224	1.15269
6747	SSR3	signal sequence receptor subunit 3	0.122027	9.03709	4.84273	3.0277e-05	0.000402756	0.623102
22873	DZIP1	DAZ interacting zinc finger protein 1	0.724751	2.15887	4.84115	3.0417e-05	0.000404222	2.23643
114088	TRIM9	tripartite motif containing 9	-0.54641	3.01175	-4.83953	3.05608e-05	0.000405515	2.0311
3074	HEXB	hexosaminidase subunit beta	0.200379	6.15846	4.83938	3.0574e-05	0.000405515	1.13966
201651	AADACP1	arylacetamide deacetylase pseudogene 1	0.373021	4.14134	4.83467	3.09974e-05	0.00041073	1.67343
5394	EXOSC10	exosome component 10	-0.180618	6.73207	-4.83351	3.11028e-05	0.000411326	1.0021
9168	TMSB10	thymosin beta 10	-0.167917	9.26924	-5.49625	3.1099e-05	0.000411326	0.872703
79740	ZBBX	zinc finger B-box domain containing	1.65988	-0.537127	4.83202	3.12378e-05	0.000412709	2.28503
284656	EPHA10	EPH receptor A10	0.838847	1.82713	4.83094	3.1337e-05	0.000413618	2.27365
100507495	SDCBP2-AS1	SDCBP2 antisense RNA 1	0.623736	2.92271	4.9033	3.13783e-05	0.000413761	2.05138
7739	ZNF185	zinc finger protein 185 with LIM domain	-0.133618	8.26834	-4.82978	3.14431e-05	0.000414214	0.709701
5326	PLAGL2	PLAG1 like zinc finger 2	-0.208153	6.3322	-4.82891	3.16876e-05	0.000416751	1.06992
22920	KIFAP3	kinesin associated protein 3	0.277592	4.9035	4.82702	3.1697e-05	0.000416751	1.42808
1464	CSPG4	chondroitin sulfate proteoglycan 4	-0.50055	3.17662	-4.82556	3.1833e-05	0.000418135	1.94415
10036	CHAF1A	chromatin assembly factor 1 subunit A	-0.186559	6.37286	-4.81991	3.23623e-05	0.000424677	1.03891
3843	IPO5	importin 5	0.121611	9.04512	4.81889	3.24581e-05	0.000425523	0.55283
83989	FAM172A	family with sequence similarity 172 member A	0.341372	4.24986	4.81804	3.25389e-05	0.000426171	1.59319
9667	SAFB2	scaffold attachment factor B2	-0.166298	7.01696	-4.81551	3.27803e-05	0.000428921	0.892923
53344	CHIC1	cysteine rich hydrophobic domain 1	0.274063	5.09107	4.81491	3.28373e-05	0.000429253	1.34011
2717	GLA	galactosidase alpha	-0.300492	4.79477	-4.8135	3.29725e-05	0.000430361	1.42841
9092	SART1	spliceosome associated factor 1, recruiter of U4/U6.U5 tri-snRNP	-0.180718	7.81168	-5.07688	3.3017e-05	0.000430361	0.872373
51330	TNFRSF12A	TNF receptor superfamily member 12A	0.160454	7.65039	4.82302	3.30037e-05	0.000430361	0.772719
23186	RCOR1	REST corepressor 1	-0.21027	6.15303	-4.81124	3.31907e-05	0.00043221	1.06359
8038	ADAM12	ADAM metallopeptidase domain 12	0.298291	4.79225	4.81087	3.32268e-05	0.000432267	1.41355
55763	EXOC1	exocyst complex component 1	0.186614	6.40164	4.8081	3.34966e-05	0.000435359	0.995397
2625	GATA3	GATA binding protein 3	0.605127	2.82493	4.80579	3.3897e-05	0.000440143	1.96945
4325	MMP16	matrix metallopeptidase 16	-0.213513	6.17006	-4.80366	3.39334e-05	0.000440195	1.03794
148213	ZNF681	zinc finger protein 681	0.435807	3.65775	4.80325	3.39742e-05	0.000440304	1.72716
6170	RPL39	ribosomal protein L39	0.204427	6.43198	4.81329	3.42962e-05	0.000444054	0.97239
203	AK1	adenylate kinase 1	-0.255792	5.35233	-4.79882	3.44155e-05	0.000445175	1.22842
2627	GATA6	GATA binding protein 6	0.244888	5.74321	4.82535	3.47254e-05	0.000448756	1.12774
23171	GPD1L	glycerol-3-phosphate dehydrogenase 1 like	-0.228359	5.64006	-4.78975	3.53381e-05	0.000456121	1.12622
745	MYRF	myelin regulatory factor	-0.203674	5.9598	-4.78951	3.53623e-05	0.000456121	1.04598
112616	CMTM7	CKLF like MARVEL transmembrane domain containing 7	-0.178311	6.90149	-4.78783	3.55362e-05	0.000457928	0.835824
23076	RRP1B	ribosomal RNA processing 1B	-0.137156	8.00531	-4.78681	3.56423e-05	0.000458861	0.630347
2491	CENPI	centromere protein I	-0.26963	5.15958	-4.78071	3.62818e-05	0.000466211	1.22934
121441	NEDD1	NEDD1 gamma-tubulin ring complex targeting factor	0.201816	6.30109	4.78098	3.6253e-05	0.000466211	0.938898
7576	ZNF28	zinc finger protein 28	0.269216	5.06298	4.77988	3.63697e-05	0.000466899	1.2469
7153	TOP2A	DNA topoisomerase II alpha	-0.150642	8.79744	-5.02407	3.65983e-05	0.000469391	0.598163
8887	TAX1BP1	Tax1 binding protein 1	0.160773	7.1548	4.77455	3.69392e-05	0.000473316	0.745577
201627	DENND6A	DENN domain containing 6A	0.250877	5.39345	4.77132	3.72886e-05	0.000477343	1.13168
10954	PDIA5	protein disulfide isomerase family A member 5	-0.271622	5.07141	-4.77072	3.7354e-05	0.000477731	1.22535
29995	LMCD1	LIM and cysteine rich domains 1	0.590805	2.62712	4.77016	3.74156e-05	0.000478069	1.92361
79894	ZNF672	zinc finger protein 672	0.186076	6.89758	4.7882	3.75974e-05	0.00047994	0.788318
7103	TSPAN8	tetraspanin 8	0.363351	4.14701	4.76671	3.77931e-05	0.000481986	1.47601
90102	PHLDB2	pleckstrin homology like domain family B member 2	-0.141527	7.86842	-4.76571	3.79032e-05	0.000482937	0.593194
375056	MIA3	MIA SH3 domain ER export factor 3	-0.161393	7.0619	-4.76337	3.81627e-05	0.000485789	0.733365
55238	SLC38A7	solute carrier family 38 member 7	0.193281	6.25608	4.76086	3.84429e-05	0.000488481	0.890773
63901	FAM111A	family with sequence similarity 111 member A	0.200279	6.25121	4.76051	3.8482e-05	0.000488481	0.890846
154796	AMOT	angiomotin	0.334274	4.29207	4.76072	3.84591e-05	0.000488481	1.41572
51244	CCDC174	coiled-coil domain containing 174	0.279523	4.98807	4.75882	3.86727e-05	0.000490444	1.20744
1387	CREBBP	CREB binding protein	-0.173583	6.64141	-4.75487	3.91202e-05	0.000495656	0.79332
57573	ZNF471	zinc finger protein 471	0.494442	3.16106	4.75404	3.9215e-05	0.000496395	1.7321
2983	GUCY1B1	guanylate cyclase 1 soluble subunit beta 1	0.478333	3.4657	4.75499	3.93029e-05	0.000497044	1.64219
10766	TOB2	transducer of ERBB2, 2	-0.229742	5.72165	-4.7512	3.95408e-05	0.000499125	0.99417
83872	HMCN1	hemicentin 1	0.584411	3.38352	5.03694	3.95403e-05	0.000499125	1.79591
57414	RHBDD2	rhomboid domain containing 2	0.290001	4.72153	4.74965	3.97198e-05	0.000500919	1.25756
412	STS	steroid sulfatase	-0.330223	4.36713	-4.74264	4.05388e-05	0.000510307	1.35012
3280	HES1	hes family bHLH transcription factor 1	0.245625	6.17432	4.98971	4.05393e-05	0.000510307	0.981725
27246	RNF115	ring finger protein 115	0.213206	5.82196	4.74082	4.07542e-05	0.000512515	0.934542
2591	GALNT3	polypeptide N-acetylgalactosaminyltransferase 3	0.276416	4.93077	4.74052	4.07901e-05	0.000512515	1.17106
55063	ZCWPW1	zinc finger CW-type and PWWP domain containing 1	0.735105	2.09419	4.73795	4.10967e-05	0.000515891	1.95992
23406	COTL1	coactosin like F-actin binding protein 1	-0.109081	9.50739	-4.73384	4.15914e-05	0.000521619	0.23677
1501	CTNND2	catenin delta 2	-0.792942	1.84846	-4.73288	4.17083e-05	0.000522122	2.00639
10561	IFI44	interferon induced protein 44	0.747709	2.0074	4.73308	4.16833e-05	0.000522122	1.96456
114876	OSBPL1A	oxysterol binding protein like 1A	0.174576	6.72175	4.73239	4.17681e-05	0.000522389	0.709457
148867	SLC30A7	solute carrier family 30 member 7	0.213121	5.71318	4.73172	4.18493e-05	0.000522924	0.935205
27071	DAPP1	dual adaptor of phosphotyrosine and 3-phosphoinositides 1	2.04531	-1.64127	4.72985	4.20776e-05	0.000525294	1.85229
9882	TBC1D4	TBC1 domain family member 4	-0.21747	5.74035	-4.72842	4.22537e-05	0.000527008	0.923501
387680	WASHC2A	WASH complex subunit 2A	0.183327	6.92677	4.74566	4.25027e-05	0.000529627	0.660919
8320	EOMES	eomesodermin	-1.99444	-0.966753	-4.74367	4.27471e-05	0.000532185	1.92013
23108	RAP1GAP2	RAP1 GTPase activating protein 2	-0.188568	6.29354	-4.72412	4.27861e-05	0.000532185	0.77998
10982	MAPRE2	microtubule associated protein RP/EB family member 2	0.298903	4.71136	4.7237	4.28382e-05	0.000532345	1.18599
55321	TMEM74B	transmembrane protein 74B	-1.10681	0.866552	-4.72286	4.29429e-05	0.000532922	2.09208
2199	FBLN2	fibulin 2	1.94359	-1.27242	4.7227	4.2963e-05	0.000532922	1.86686
9828	ARHGEF17	Rho guanine nucleotide exchange factor 17	-0.306512	4.69007	-4.72128	4.31415e-05	0.000534161	1.19316
29855	UBN1	ubinuclein 1	-0.189887	6.26286	-4.72158	4.3104e-05	0.000534161	0.779561
3693	ITGB5	integrin subunit beta 5	-0.193242	6.23125	-4.71948	4.33674e-05	0.00053647	0.780674
169981	SPIN3	spindlin family member 3	0.277479	4.90724	4.71903	4.34243e-05	0.000536685	1.11593
2171	FABP5	fatty acid binding protein 5	-0.209023	6.48362	-4.78915	4.39772e-05	0.000543024	0.750634
23285	NA	NA	0.572694	2.89528	4.71344	4.41373e-05	0.000544507	1.69144
5217	PFN2	profilin 2	0.126627	8.79177	4.71057	4.45068e-05	0.000548568	0.279146
56243	KIAA1217	KIAA1217	-0.194432	6.18007	-4.70623	4.50736e-05	0.000555051	0.75409
23367	LARP1	La ribonucleoprotein 1, translational regulator	-0.125806	8.40942	-4.70427	4.53305e-05	0.000557709	0.323461
658	BMPR1B	bone morphogenetic protein receptor type 1B	-0.636983	3.10866	-4.94182	4.53937e-05	0.000557982	1.73484
200081	TXLNA	taxilin alpha	-0.155178	7.42718	-4.70287	4.55157e-05	0.000558976	0.490282
26160	IFT172	intraflagellar transport 172	-0.286615	4.73318	-4.70213	4.56145e-05	0.000559683	1.12508
10513	APPBP2	amyloid beta precursor protein binding protein 2	0.165888	6.80601	4.69978	4.59272e-05	0.000563012	0.598215
10943	MSL3	MSL complex subunit 3	0.231993	5.35633	4.69102	4.71128e-05	0.000577026	0.910295
4298	MLLT1	MLLT1 super elongation complex subunit	-0.147783	7.59201	-4.6868	4.76948e-05	0.000583628	0.414323
342918	C19orf81	chromosome 19 open reading frame 81	1.89973	-1.07316	4.68635	4.77572e-05	0.000583866	1.8154
7057	THBS1	thrombospondin 1	0.128288	8.8925	4.70476	4.7817e-05	0.000584072	0.202494
4173	MCM4	minichromosome maintenance complex component 4	-0.143068	7.94323	-4.68527	4.79079e-05	0.000584657	0.348146
26061	HACL1	2-hydroxyacyl-CoA lyase 1	0.248145	5.26106	4.6839	4.80996e-05	0.00058647	0.915711
4998	ORC1	origin recognition complex subunit 1	-0.253204	5.22544	-4.68105	4.84998e-05	0.00059082	0.923849
207	AKT1	AKT serine/threonine kinase 1	-0.150938	7.31096	-4.67636	4.91658e-05	0.000598396	0.435246
3183	HNRNPC	heterogeneous nuclear ribonucleoprotein C	-0.111327	9.14707	-4.6746	4.94173e-05	0.00060092	0.121207
355	FAS	Fas cell surface death receptor	0.755679	1.82704	4.67419	4.9477e-05	0.000601107	1.8349
140739	UBE2F	ubiquitin conjugating enzyme E2 F (putative)	-0.271489	4.88926	-4.67315	4.96261e-05	0.000602381	0.996524
11044	TENT4A	terminal nucleotidyltransferase 4A	-0.195205	6.09879	-4.66912	5.02119e-05	0.000608948	0.666184
409	ARRB2	arrestin beta 2	-0.235448	5.42056	-4.6674	5.04633e-05	0.000611179	0.831332
23216	TBC1D1	TBC1 domain family member 1	0.204428	6.10613	4.66725	5.04858e-05	0.000611179	0.655059
10410	IFITM3	interferon induced transmembrane protein 3	0.212352	6.35226	4.73408	5.18872e-05	0.000627585	0.613456
1072	CFL1	cofilin 1	-0.0980145	10.2152	-4.65462	5.23739e-05	0.000632909	-0.100403
7273	TTN	titin	-1.23323	0.843994	-4.70142	5.24732e-05	0.00063348	1.92416
9746	CLSTN3	calsyntenin 3	0.296723	4.89892	4.66721	5.25143e-05	0.00063348	0.937926
7048	TGFBR2	transforming growth factor beta receptor 2	0.135225	8.03845	4.65157	5.28398e-05	0.000636278	0.233273
57502	NLGN4X	neuroligin 4 X-linked	0.282858	4.83119	4.65186	5.27951e-05	0.000636278	0.945022
7770	ZNF227	zinc finger protein 227	-0.487207	3.84718	-4.89216	5.28953e-05	0.000636382	1.3703
6451	SH3BGRL	SH3 domain binding glutamate rich protein like	0.214715	5.64128	4.64418	5.3987e-05	0.000648942	0.701503
107	ADCY1	adenylate cyclase 1	-0.478905	3.20648	-4.64343	5.41045e-05	0.000649184	1.41551
55755	CDK5RAP2	CDK5 regulatory subunit associated protein 2	-0.190602	6.09522	-4.64363	5.40726e-05	0.000649184	0.593741
23019	CNOT1	CCR4-NOT transcription complex subunit 1	-0.108419	9.78701	-4.64445	5.41982e-05	0.000649184	-0.0673821
9659	PDE4DIP	phosphodiesterase 4D interacting protein	0.246839	5.25932	4.64288	5.41903e-05	0.000649184	0.798459
200894	ARL13B	ADP ribosylation factor like GTPase 13B	-0.262013	5.00269	-4.64204	5.43242e-05	0.000650121	0.874395
7533	YWHAH	tyrosine 3-monooxygenase/tryptophan 5-monooxygenase activation protein eta	-0.160907	6.91649	-4.64105	5.44804e-05	0.000651417	0.409549
7374	UNG	uracil DNA glycosylase	-0.189133	6.16386	-4.63757	5.50341e-05	0.00065746	0.560383
9453	GGPS1	geranylgeranyl diphosphate synthase 1	0.324355	4.42414	4.63591	5.52993e-05	0.000660048	1.01868
22870	PPP6R1	protein phosphatase 6 regulatory subunit 1	-0.12917	8.77998	-4.65025	5.59353e-05	0.000667053	0.0656186
10159	ATP6AP2	ATPase H+ transporting accessory protein 2	0.156569	7.13395	4.63095	5.61024e-05	0.000668459	0.33578
28974	C19orf53	chromosome 19 open reading frame 53	-0.180479	6.55628	-4.62842	5.65153e-05	0.000672789	0.447329
91369	ANKRD40	ankyrin repeat domain 40	-0.155438	7.26168	-4.62407	5.72339e-05	0.000680516	0.294102
26577	PCOLCE2	procollagen C-endopeptidase enhancer 2	0.349335	4.15042	4.62389	5.72645e-05	0.000680516	1.06594
6136	RPL12	ribosomal protein L12	0.1084	9.3737	4.62043	5.78435e-05	0.000686197	-0.0700651
327	APEH	acylaminoacyl-peptide hydrolase	0.132569	7.85218	4.6206	5.78134e-05	0.000686197	0.176821
4615	MYD88	MYD88 innate immune signal transduction adaptor	0.201243	6.07379	4.61958	5.7986e-05	0.000687288	0.525616
641638	SNHG6	small nucleolar RNA host gene 6	0.262727	5.14473	4.61356	5.90083e-05	0.000698797	0.746073
4781	NFIB	nuclear factor I B	-0.183418	6.61123	-4.61257	5.91772e-05	0.000700186	0.390241
5108	PCM1	pericentriolar material 1	-0.155504	7.05307	-4.61082	5.94797e-05	0.000702542	0.295863
92283	ZNF461	zinc finger protein 461	0.595773	2.45263	4.61089	5.94679e-05	0.000702542	1.5173
64747	MFSD1	major facilitator superfamily domain containing 1	0.22372	5.48529	4.61043	5.95473e-05	0.000702731	0.644918
3875	KRT18	keratin 18	-0.145478	7.5923	-4.60836	5.99057e-05	0.000706255	0.188756
728658	RPL13AP5	ribosomal protein L13a pseudogene 5	0.292174	4.57123	4.60811	5.99498e-05	0.000706255	0.895626
55773	TBC1D23	TBC1 domain family member 23	0.165108	6.69876	4.60522	6.04531e-05	0.000711567	0.348471
25923	ATL3	atlastin GTPase 3	0.13451	7.8426	4.60449	6.05818e-05	0.000712132	0.13225
11037	STON1	stonin 1	0.676366	2.08398	4.60436	6.06059e-05	0.000712132	1.5865
54953	ODR4	odr-4 GPCR localization factor homolog	0.275391	4.75394	4.60402	6.06647e-05	0.000712208	0.830379
59344	ALOXE3	arachidonate lipoxygenase 3	0.71243	2.75237	4.8778	6.14952e-05	0.000721335	1.54136
79710	MORC4	MORC family CW-type zinc finger 4	0.220443	5.58497	4.59768	6.17917e-05	0.000724189	0.582597
8527	DGKD	diacylglycerol kinase delta	-0.170612	6.62538	-4.59467	6.23344e-05	0.000729919	0.335795
55819	RNF130	ring finger protein 130	0.240745	5.4241	4.59093	6.30142e-05	0.00073717	0.605205
58480	RHOU	ras homolog family member U	0.430815	3.47906	4.59066	6.3062e-05	0.00073717	1.17303
8671	SLC4A4	solute carrier family 4 member 4	1.5502	-0.546746	4.58379	6.43332e-05	0.000751383	1.65831
79180	EFHD2	EF-hand domain family member D2	-0.164494	7.09719	-4.58298	6.4484e-05	0.000752498	0.207553
22979	EFR3B	EFR3 homolog B	-0.283998	4.94404	-4.57755	6.5507e-05	0.000763781	0.707618
64399	HHIP	hedgehog interacting protein	-0.262313	5.11433	-4.57623	6.57587e-05	0.000766058	0.654568
10846	PDE10A	phosphodiesterase 10A	0.34364	4.1336	4.57558	6.5883e-05	0.000766848	0.933082
5757	PTMA	prothymosin alpha	-0.178691	9.74287	-5.6498	6.61345e-05	0.000769117	0.24225
4324	MMP15	matrix metallopeptidase 15	-0.537076	2.91867	-4.57178	6.6613e-05	0.00077402	1.29548
80772	CPTP	ceramide-1-phosphate transfer protein	-0.183563	6.21238	-4.57021	6.69168e-05	0.000776886	0.35613
114804	RNF157	ring finger protein 157	0.19789	6.08468	4.56873	6.72043e-05	0.000779559	0.37744
100996724	PDE4DIPP2	PDE4DIP pseudogene 2	0.642359	2.99385	4.82133	6.80265e-05	0.000788423	1.36896
11333	PDAP1	PDGFA associated protein 1	-0.141289	7.67547	-4.56135	6.86582e-05	0.000795066	0.0391785
8826	IQGAP1	IQ motif containing GTPase activating protein 1	-0.118785	8.54018	-4.55913	6.91006e-05	0.000799509	-0.115113
6647	SOD1	superoxide dismutase 1	-0.137756	8.02605	-4.55539	6.98533e-05	0.00080753	-0.0392385
6631	SNRPC	small nuclear ribonucleoprotein polypeptide C	-0.155628	7.05401	-4.55129	7.0689e-05	0.000815111	0.125088
3181	HNRNPA2B1	heterogeneous nuclear ribonucleoprotein A2/B1	-0.14189	10.4498	-5.31828	7.06349e-05	0.000815111	-0.0568862
1937	EEF1G	eukaryotic translation elongation factor 1 gamma	0.0956111	9.93532	4.5514	7.06665e-05	0.000815111	-0.354019
80325	ABTB1	ankyrin repeat and BTB domain containing 1	-0.323408	4.2635	-4.54975	7.10052e-05	0.000818064	0.829243
10606	PAICS	phosphoribosylaminoimidazole carboxylase and phosphoribosylaminoimidazolesuccinocarboxamide synthase	-0.10569	9.52193	-4.5464	7.16975e-05	0.000825341	-0.304448
259266	ASPM	assembly factor for spindle microtubules	0.148376	7.17914	4.54533	7.192e-05	0.000827202	0.0818626
999	CDH1	cadherin 1	0.711937	1.93705	4.54456	7.20815e-05	0.000828358	1.45161
203197	TMEM268	transmembrane protein 268	-0.335287	4.15317	-4.54268	7.24734e-05	0.000831456	0.842618
7110	TMF1	TATA element modulatory factor 1	0.214907	5.51187	4.54295	7.24173e-05	0.000831456	0.444983
55898	UNC45A	unc-45 myosin chaperone A	-0.158936	6.97186	-4.54238	7.25375e-05	0.000831491	0.11572
286133	SCARA5	scavenger receptor class A member 5	-1.19519	0.327297	-4.54065	7.29021e-05	0.000834965	1.61274
80315	CPEB4	cytoplasmic polyadenylation element binding protein 4	0.18832	6.2784	4.53976	7.309e-05	0.000836413	0.250653
6809	STX3	syntaxin 3	0.253194	5.19047	4.5393	7.31867e-05	0.000836816	0.520928
23219	FBXO28	F-box protein 28	0.156744	7.17626	4.53868	7.33194e-05	0.000837628	0.0633431
11080	DNAJB4	DnaJ heat shock protein family (Hsp40) member B4	0.353963	3.98935	4.53817	7.34269e-05	0.000838151	0.869819
9045	RPL14	ribosomal protein L14	0.110347	8.88803	4.53731	7.36101e-05	0.000839538	-0.233655
100505817	LINC02582	long intergenic non-protein coding RNA 2582	0.129505	8.21415	4.53581	7.39313e-05	0.000842494	-0.128961
23022	PALLD	palladin, cytoskeletal associated protein	-0.149678	7.53897	-4.53425	7.42649e-05	0.000845587	-0.0140336
9246	UBE2L6	ubiquitin conjugating enzyme E2 L6	0.369378	3.82719	4.53243	7.4659e-05	0.000849363	0.902378
23370	ARHGEF18	Rho/Rac guanine nucleotide exchange factor 18	0.146511	7.41577	4.53093	7.49823e-05	0.000852328	-0.0027778
26528	DAZAP1	DAZ associated protein 1	-0.146392	7.36702	-4.52995	7.51954e-05	0.000854036	0.00481251
55591	VEZT	vezatin, adherens junctions transmembrane protein	0.1861	6.53402	4.5307	7.5363e-05	0.000855225	0.166056
63905	MANBAL	mannosidase beta like	-0.225506	5.537	-4.52607	7.60446e-05	0.000861267	0.395451
153339	TMEM167A	transmembrane protein 167A	-0.177565	6.56496	-4.52589	7.60854e-05	0.000861267	0.151853
8226	PUDP	pseudouridine 5'-phosphatase	0.258247	4.90604	4.52631	7.59931e-05	0.000861267	0.564443
25901	CCDC28A	coiled-coil domain containing 28A	-0.522028	2.86223	-4.52458	7.63747e-05	0.000863822	1.17771
10957	PNRC1	proline rich nuclear receptor coactivator 1	0.359663	3.93566	4.52019	7.73523e-05	0.000874152	0.834855
440270	GOLGA8B	golgin A8 family member B	0.19683	6.50744	4.57461	7.82467e-05	0.000883273	0.166069
8935	SKAP2	src kinase associated phosphoprotein 2	0.200918	5.77976	4.51602	7.82894e-05	0.000883273	0.300084
57132	CHMP1B	charged multivesicular body protein 1B	0.179334	6.28802	4.51473	7.85838e-05	0.000885859	0.177023
4715	NDUFB9	NADH:ubiquinone oxidoreductase subunit B9	-0.139104	7.93388	-4.51194	7.92198e-05	0.000892289	-0.14746
5569	PKIA	cAMP-dependent protein kinase inhibitor alpha	0.172077	6.80557	4.50969	7.97381e-05	0.000897384	0.0530843
10384	BTN3A3	butyrophilin subfamily 3 member A3	0.478295	3.05804	4.50519	8.07841e-05	0.000908403	1.05509
4800	NFYA	nuclear transcription factor Y subunit alpha	-0.155622	6.97231	-4.50182	8.15741e-05	0.000916529	-0.000342569
3720	JARID2	jumonji and AT-rich interaction domain containing 2	0.25367	4.88596	4.49899	8.22448e-05	0.000923302	0.492347
1826	DSCAM	DS cell adhesion molecule	-1.74499	-0.903132	-4.49659	8.28168e-05	0.000928956	1.37128
4508	ATP6	ATP synthase F0 subunit 6	0.159751	10.6771	5.66986	8.30703e-05	0.000931031	-0.0817844
221687	RNF182	ring finger protein 182	-0.204699	6.06675	-4.49173	8.39898e-05	0.000940561	0.166132
57134	MAN1C1	mannosidase alpha class 1C member 1	0.551104	2.63138	4.49136	8.40791e-05	0.000940786	1.13482
283869	NPW	neuropeptide W	-0.645901	2.70954	-4.56978	8.42519e-05	0.000941945	1.16871
48	ACO1	aconitase 1	-0.179353	6.50295	-4.49006	8.43977e-05	0.000942025	0.0627541
79188	TMEM43	transmembrane protein 43	-0.151882	7.17555	-4.4902	8.43628e-05	0.000942025	-0.0728255
114803	MYSM1	Myb like, SWIRM and MPN domains 1	-0.20537	5.89596	-4.4888	8.47059e-05	0.00094469	0.198197
56137	PCDHA12	protocadherin alpha 12	0.43977	3.30531	4.48826	8.4838e-05	0.000945387	0.93462
54840	APTX	aprataxin	-0.274929	4.86967	-4.48761	8.49964e-05	0.000946377	0.472049
55742	PARVA	parvin alpha	-0.185828	6.22125	-4.48617	8.53508e-05	0.000949545	0.11412
522	ATP5PF	ATP synthase peripheral stalk subunit F6	-0.161295	6.77386	-4.48507	8.56226e-05	0.000951736	-0.00822803
488	ATP2A2	ATPase sarcoplasmic/endoplasmic reticulum Ca2+ transporting 2	-0.119729	8.3074	-4.48481	8.56878e-05	0.000951736	-0.289171
23371	TNS2	tensin 2	-0.431133	3.84329	-4.56122	8.62689e-05	0.000956627	0.812048
4792	NFKBIA	NFKB inhibitor alpha	0.240575	5.22547	4.48262	8.6231e-05	0.000956627	0.349798
64219	PJA1	praja ring finger ubiquitin ligase 1	0.209466	5.60896	4.47794	8.74068e-05	0.000967667	0.234458
11238	CA5B	carbonic anhydrase 5B	0.390737	3.64298	4.47817	8.73493e-05	0.000967667	0.80451
100093630	SNHG8	small nucleolar RNA host gene 8	0.333976	4.12711	4.47745	8.75314e-05	0.000968258	0.655937
7466	WFS1	wolframin ER transmembrane glycoprotein	0.185038	6.09799	4.47704	8.76339e-05	0.000968603	0.112605
6626	SNRPA	small nuclear ribonucleoprotein polypeptide A	-0.171919	6.48485	-4.47454	8.82693e-05	0.000974043	0.022284
9057	SLC7A6	solute carrier family 7 member 6	-0.159104	7.14685	-4.47478	8.82094e-05	0.000974043	-0.111351
3925	STMN1	stathmin 1	-0.132523	7.98294	-4.46958	8.95431e-05	0.000987298	-0.276965
2237	FEN1	flap structure-specific endonuclease 1	-0.142151	7.41277	-4.46839	8.9853e-05	0.000989912	-0.179328
51573	GDE1	glycerophosphodiester phosphodiesterase 1	0.190399	6.04581	4.46503	9.07294e-05	0.000998758	0.0904679
867	CBL	Cbl proto-oncogene	-0.150427	7.49589	-4.46365	9.10925e-05	0.00100113	-0.207853
100130093	NA	NA	0.802977	1.54084	4.46367	9.10856e-05	0.00100113	1.30373
55234	SMU1	SMU1 DNA replication regulator and spliceosomal factor	-0.178864	6.2635	-4.46159	9.16341e-05	0.00100627	0.0344245
3482	IGF2R	insulin like growth factor 2 receptor	0.149679	7.5486	4.46045	9.23252e-05	0.00101304	-0.23106
3489	IGFBP6	insulin like growth factor binding protein 6	-0.2618	4.95423	-4.45564	9.32249e-05	0.00102156	0.356691
8553	BHLHE40	basic helix-loop-helix family member e40	-0.141643	7.45013	-4.45554	9.32518e-05	0.00102156	-0.222723
11188	NISCH	nischarin	0.15176	7.06782	4.45401	9.3663e-05	0.00102524	-0.157648
57020	VPS35L	VPS35 endosomal protein sorting factor like	-0.54315	2.74455	-4.45311	9.39073e-05	0.00102709	1.00964
1490	CCN2	cellular communication network factor 2	-0.220989	6.65277	-4.78229	9.48487e-05	0.00103655	0.0943854
317761	C14orf39	chromosome 14 open reading frame 39	-1.57325	-0.70349	-4.44896	9.50402e-05	0.00103706	1.28798
8565	YARS1	tyrosyl-tRNA synthetase 1	-0.159725	7.08499	-4.44893	9.50479e-05	0.00103706	-0.173064
51360	MBTPS2	membrane bound transcription factor peptidase, site 2	0.171502	6.39983	4.44838	9.51989e-05	0.00103787	-0.0364764
11116	CEP43	centrosomal protein 43	-0.301972	4.38012	-4.44761	9.54101e-05	0.00103878	0.50365
4486	MST1R	macrophage stimulating 1 receptor	-0.179902	6.17616	-4.44752	9.54345e-05	0.00103878	0.0141255
219790	RTKN2	rhotekin 2	0.196973	5.85845	4.44681	9.56324e-05	0.0010401	0.0836024
1728	NQO1	NAD(P)H quinone dehydrogenase 1	-0.13223	8.06435	-4.44257	9.68101e-05	0.00105207	-0.368042
203859	ANO5	anoctamin 5	-1.19629	0.340443	-4.44195	9.69833e-05	0.00105248	1.35354
27242	TNFRSF21	TNF receptor superfamily member 21	0.133678	7.923	4.44188	9.70033e-05	0.00105248	-0.346672
7073	TIAL1	TIA1 cytotoxic granule associated RNA binding protein like 1	-0.182795	6.42729	-4.43772	9.81746e-05	0.00106344	-0.0697363
4155	MBP	myelin basic protein	0.156225	6.75974	4.43746	9.82482e-05	0.00106344	-0.143351
201626	PDE12	phosphodiesterase 12	0.190297	6.43508	4.45279	9.82129e-05	0.00106344	-0.0662044
6195	RPS6KA1	ribosomal protein S6 kinase A1	-0.17922	6.3995	-4.43495	9.89621e-05	0.00107032	-0.0716226
91607	SLFN11	schlafen family member 11	0.371938	4.05796	4.44873	9.93612e-05	0.00107378	0.560944
54677	CROT	carnitine O-octanoyltransferase	0.270805	4.63336	4.43301	9.95174e-05	0.00107461	0.378785
144097	SPINDOC	spindlin interactor and repressor of chromatin binding	-0.164086	6.716	-4.43243	9.96828e-05	0.00107555	-0.146261
126308	MOB3A	MOB kinase activator 3A	-0.227018	5.26697	-4.42851	0.000100817	0.00108692	0.190494
57007	ACKR3	atypical chemokine receptor 3	-1.56196	-0.647106	-4.42721	0.000101196	0.00108928	1.24282
64651	CSRNP1	cysteine and serine rich nuclear protein 1	0.308484	4.54037	4.42737	0.00010115	0.00108928	0.390415
89891	DYNC2I2	dynein 2 intermediate chain 2	-0.176802	6.32447	-4.42623	0.000101482	0.0010915	-0.0799004
3006	H1-2	H1.2 linker histone, cluster member	0.467051	4.93152	5.47349	0.000102085	0.00109711	0.760967
139818	DOCK11	dedicator of cytokinesis 11	0.374951	3.68541	4.42143	0.000102898	0.00110497	0.631259
157313	CDCA2	cell division cycle associated 2	-0.215539	6.182	-4.52838	0.000103113	0.00110553	-0.00247632
3190	HNRNPK	heterogeneous nuclear ribonucleoprotein K	-0.100083	9.36154	-4.42076	0.000103098	0.00110553	-0.638491
143425	SYT9	synaptotagmin 9	0.384324	3.75326	4.42028	0.000103242	0.00110604	0.607348
158135	TTLL11	tubulin tyrosine ligase like 11	0.142878	7.2072	4.41958	0.00010345	0.0011074	-0.282039
22878	TRAPPC8	trafficking protein particle complex 8	0.197949	6.05877	4.41917	0.000103571	0.00110782	-0.0429831
9982	FGFBP1	fibroblast growth factor binding protein 1	-0.539745	2.68905	-4.41704	0.000104209	0.00111378	0.923822
4939	OAS2	2'-5'-oligoadenylate synthetase 2	0.883204	1.41523	4.41251	0.000105578	0.00112752	1.18464
10361	NPM2	nucleophosmin/nucleoplasmin 2	-1.65612	-0.820521	-4.41196	0.000105747	0.00112844	1.17714
23060	ZNF609	zinc finger protein 609	-0.171068	6.77628	-4.4114	0.000105919	0.00112884	-0.218338
221037	JMJD1C	jumonji domain containing 1C	-0.128646	8.18565	-4.4113	0.00010595	0.00112884	-0.477871
114800	CCDC85A	coiled-coil domain containing 85A	0.718535	1.84919	4.40937	0.000106541	0.00113424	1.09529
10669	CGREF1	cell growth regulator with EF-hand domain 1	0.3062	4.7774	4.47323	0.000107187	0.00114023	0.30045
10857	PGRMC1	progesterone receptor membrane component 1	0.166405	6.67787	4.40522	0.000107822	0.00114608	-0.218059
6197	RPS6KA3	ribosomal protein S6 kinase A3	0.15189	7.26647	4.4044	0.000108076	0.00114789	-0.336162
51191	HERC5	HECT and RLD domain containing E3 ubiquitin protein ligase 5	0.431649	3.29213	4.40135	0.000109033	0.00115715	0.693802
64418	TMEM168	transmembrane protein 168	-0.277196	4.96069	-4.40991	0.000109632	0.00116169	0.201858
202	CRYBG1	crystallin beta-gamma domain containing 1	0.205788	5.8264	4.3996	0.000109584	0.00116169	-0.0426251
687	KLF9	Kruppel like factor 9	-0.514727	2.85096	-4.3991	0.000109742	0.00116195	0.828713
7170	TPM3	tropomyosin 3	-0.10205	9.37434	-4.39847	0.000109942	0.00116316	-0.703797
10005	ACOT8	acyl-CoA thioesterase 8	0.310553	4.37664	4.39618	0.000110667	0.00116992	0.350899
285672	SREK1IP1	SREK1 interacting protein 1	0.236903	5.46018	4.40327	0.000110884	0.0011713	0.0434066
57333	RCN3	reticulocalbin 3	-0.217113	5.5014	-4.3916	0.000112137	0.00118362	0.0225767
8566	PDXK	pyridoxal kinase	-0.13055	7.85781	-4.39022	0.000112586	0.00118744	-0.480929
2729	GCLC	glutamate-cysteine ligase catalytic subunit	-0.188639	6.11574	-4.38937	0.000112863	0.00118944	-0.136849
2872	MKNK2	MAPK interacting serine/threonine kinase 2	-0.168631	6.51692	-4.38551	0.000114123	0.00120144	-0.237686
1837	DTNA	dystrobrevin alpha	0.322585	4.30184	4.38507	0.000114267	0.00120144	0.341893
101930085	LOC101930085	uncharacterized LOC101930085	0.350365	3.97921	4.3851	0.000114258	0.00120144	0.439364
26276	VPS33B	VPS33B late endosome and lysosome associated	-0.310126	4.30855	-4.38384	0.000114675	0.00120386	0.344498
57018	CCNL1	cyclin L1	0.155414	6.71764	4.38387	0.000114663	0.00120386	-0.286814
100287082	GACAT2	gastric cancer associated transcript 2	0.329369	4.05384	4.3801	0.000115915	0.00121595	0.402603
22847	ZNF507	zinc finger protein 507	-0.236393	5.1195	-4.37921	0.000116213	0.00121719	0.0919776
80153	EDC3	enhancer of mRNA decapping 3	-0.187356	6.05476	-4.37934	0.000116169	0.00121719	-0.151002
64403	CDH24	cadherin 24	-0.218574	5.76675	-4.38573	0.000116603	0.00122033	-0.0799173
4351	MPI	mannose phosphate isomerase	-0.277157	4.67828	-4.37503	0.000117622	0.00123005	0.209057
9371	KIF3B	kinesin family member 3B	-0.161126	6.91496	-4.37439	0.000117836	0.0012302	-0.351355
3909	LAMA3	laminin subunit alpha 3	0.151449	7.27563	4.37418	0.000117907	0.0012302	-0.423605
79701	OGFOD3	2-oxoglutarate and iron dependent oxygenase domain containing 3	0.228314	5.16724	4.37427	0.000117878	0.0012302	0.0584393
79649	MAP7D3	MAP7 domain containing 3	0.409258	3.42349	4.37376	0.00011805	0.00123074	0.576611
84572	GNPTG	N-acetylglucosamine-1-phosphate transferase subunit gamma	0.255322	5.05582	4.3731	0.000118274	0.00123214	0.0865533
22882	ZHX2	zinc fingers and homeoboxes 2	0.380162	4.33738	4.57429	0.00011927	0.00124156	0.400931
2053	EPHX2	epoxide hydrolase 2	-0.361766	3.82734	-4.36924	0.000119597	0.00124401	0.451009
475	ATOX1	antioxidant 1 copper chaperone	0.242692	5.07822	4.36485	0.000121119	0.00125888	0.0569124
9531	BAG3	BAG cochaperone 3	-0.243026	6.76796	-4.97193	0.000121601	0.00126292	-0.0351209
101	ADAM8	ADAM metallopeptidase domain 8	-0.21774	5.54058	-4.36312	0.000121723	0.00126323	-0.0686725
81839	VANGL1	VANGL planar cell polarity protein 1	-0.175337	6.45341	-4.36179	0.00012219	0.0012671	-0.291068
6909	TBX2	T-box transcription factor 2	-0.381009	4.08928	-4.42011	0.000122866	0.00127314	0.379507
23244	PDS5A	PDS5 cohesin associated factor A	-0.13813	7.32491	-4.35939	0.000123037	0.00127395	-0.472933
58527	ABRACL	ABRA C-terminal like	0.344968	3.92904	4.35763	0.000123659	0.00127941	0.377103
5939	RBMS2	RNA binding motif single stranded interacting protein 2	-0.202398	6.10965	-4.37048	0.000124628	0.0012846	-0.223643
5905	RANGAP1	Ran GTPase activating protein 1	-0.136708	7.66988	-4.35464	0.000124728	0.0012846	-0.548659
7011	TEP1	telomerase associated protein 1	0.221372	5.84243	4.40853	0.000124443	0.0012846	-0.141173
402	ARL2	ADP ribosylation factor like GTPase 2	0.230477	5.14041	4.35472	0.000124702	0.0012846	0.0107182
27074	LAMP3	lysosomal associated membrane protein 3	0.230781	5.26055	4.35592	0.000124272	0.0012846	-0.0192555
8269	TMEM187	transmembrane protein 187	0.455031	3.21903	4.35488	0.000124643	0.0012846	0.585531
84826	SFT2D3	SFT2 domain containing 3	0.459647	3.06337	4.35437	0.000124826	0.00128464	0.629566
55526	DHTKD1	dehydrogenase E1 and transketolase domain containing 1	-0.247183	4.99099	-4.35261	0.000125461	0.001288	0.0537
8907	AP1M1	adaptor related protein complex 1 subunit mu 1	-0.162114	6.65172	-4.35241	0.000125532	0.001288	-0.359984
6907	TBL1X	transducin beta like 1 X-linked	-0.1355	7.43893	-4.35249	0.000125504	0.001288	-0.513389
55823	VPS11	VPS11 core subunit of CORVET and HOPS complexes	0.174302	6.40769	4.35253	0.000125488	0.001288	-0.310173
54973	INTS11	integrator complex subunit 11	-0.145052	7.3841	-4.35066	0.000126164	0.00129352	-0.508515
118472	ZNF511	zinc finger protein 511	-0.27121	4.70647	-4.34959	0.000126554	0.00129653	0.128304
25970	SH2B1	SH2B adaptor protein 1	-0.21857	5.38302	-4.34899	0.000126772	0.00129779	-0.0665273
57520	HECW2	HECT, C2 and WW domain containing E3 ubiquitin protein ligase 2	0.6508	2.12983	4.34561	0.00012801	0.00130947	0.856755
113130	CDCA5	cell division cycle associated 5	-0.1488	7.087	-4.34122	0.000129639	0.00132315	-0.479256
4674	NAP1L2	nucleosome assembly protein 1 like 2	0.312631	4.31852	4.34152	0.000129524	0.00132315	0.214093
9771	RAPGEF5	Rap guanine nucleotide exchange factor 5	0.464847	3.02196	4.34134	0.000129592	0.00132315	0.605001
152926	PPM1K	protein phosphatase, Mg2+/Mn2+ dependent 1K	0.403256	3.51083	4.34014	0.00013004	0.00132626	0.455761
10371	SEMA3A	semaphorin 3A	0.275239	4.74038	4.33866	0.000130594	0.00132991	0.0804289
3206	HOXA10	homeobox A10	0.283901	4.66289	4.33887	0.000130516	0.00132991	0.103934
8803	SUCLA2	succinate-CoA ligase ADP-forming subunit beta	-0.194976	5.9214	-4.33719	0.000131149	0.00133456	-0.238338
84620	ST6GAL2	ST6 beta-galactoside alpha-2,6-sialyltransferase 2	-0.245405	5.09088	-4.33585	0.000131655	0.0013377	-0.0220308
11282	MGAT4B	alpha-1,3-mannosyl-glycoprotein 4-beta-N-acetylglucosaminyltransferase B	0.142945	7.21098	4.33588	0.000131641	0.0013377	-0.520048
10090	UST	uronyl 2-sulfotransferase	0.336076	4.13671	4.33411	0.000132313	0.00134338	0.248004
55163	PNPO	pyridoxamine 5'-phosphate oxidase	-0.169813	6.47689	-4.33324	0.000132646	0.00134576	-0.377123
7428	VHL	von Hippel-Lindau tumor suppressor	0.159869	6.63237	4.33145	0.000133329	0.00135168	-0.417566
55824	PAG1	phosphoprotein membrane anchor with glycosphingolipid microdomains 1	-0.477701	3.06791	-4.32945	0.000134099	0.00135848	0.571123
29775	CARD10	caspase recruitment domain family member 10	-0.242986	4.97034	-4.32821	0.000134577	0.00136228	-0.00939819
55758	RCOR3	REST corepressor 3	0.219608	5.36305	4.32796	0.000134675	0.00136228	-0.126214
10060	ABCC9	ATP binding cassette subfamily C member 9	0.813674	1.35896	4.32761	0.000134809	0.00136263	0.962107
7091	TLE4	TLE family member 4, transcriptional corepressor	0.254501	4.92086	4.32592	0.000135467	0.00136826	-0.00799679
25906	ANAPC15	anaphase promoting complex subunit 15	-0.278297	4.549	-4.31908	0.000138155	0.00139437	0.0894928
148156	ZNF558	zinc finger protein 558	-0.277258	4.56612	-4.31848	0.00013839	0.00139571	0.0827076
81704	DOCK8	dedicator of cytokinesis 8	0.567238	2.6748	4.31806	0.000138558	0.00139636	0.639292
196264	MPZL3	myelin protein zero like 3	0.509134	2.82086	4.31771	0.000138697	0.00139673	0.596949
54859	ELP6	elongator acetyltransferase complex subunit 6	0.204654	5.63976	4.31597	0.000139393	0.0014027	-0.232529
26275	HIBCH	3-hydroxyisobutyryl-CoA hydrolase	-0.25131	4.93075	-4.31497	0.000139793	0.00140569	-0.0351357
122060	SLAIN1	SLAIN motif family member 1	0.487088	3.18391	4.32677	0.000139953	0.00140625	0.489749
64115	VSIR	V-set immunoregulatory receptor	-0.507961	3.04506	-4.3137	0.00014042	0.00140899	0.533258
11043	MID2	midline 2	0.286025	4.46792	4.31338	0.000140433	0.00140899	0.0900321
29058	TMEM230	transmembrane protein 230	0.15508	7.06454	4.31298	0.000140596	0.00140959	-0.556997
10940	POP1	POP1 homolog, ribonuclease P/MRP subunit	-0.17329	6.15018	-4.3118	0.000141072	0.00141332	-0.364508
57670	KIAA1549	KIAA1549	-0.169415	6.72018	-4.30942	0.000142041	0.00142197	-0.495595
55011	PIH1D1	PIH1 domain containing 1	-0.202668	5.70599	-4.30832	0.000142491	0.00142543	-0.266369
8481	OFD1	OFD1 centriole and centriolar satellite protein	0.243808	5.17056	4.30785	0.00014268	0.00142627	-0.130013
81788	NUAK2	NUAK family kinase 2	0.507606	2.70956	4.30747	0.000142837	0.00142679	0.599666
54926	UBE2R2	ubiquitin conjugating enzyme E2 R2	-0.185931	6.35398	-4.31088	0.000143719	0.0014344	-0.425329
6591	SNAI2	snail family transcriptional repressor 2	0.236382	5.00826	4.30511	0.000143809	0.0014344	-0.0917852
196441	ZFC3H1	zinc finger C3H1-type containing	0.164023	6.54576	4.30416	0.000144201	0.00143726	-0.476353
64432	MRPS25	mitochondrial ribosomal protein S25	0.143896	7.49065	4.30251	0.000144884	0.001443	-0.665303
6418	SET	SET nuclear proto-oncogene	-0.239752	8.62675	-5.71866	0.000145046	0.0014435	-0.198256
1962	EHHADH	enoyl-CoA hydratase and 3-hydroxyacyl CoA dehydrogenase	0.238598	5.05736	4.30188	0.000145146	0.0014435	-0.114862
55629	PNRC2	proline rich nuclear receptor coactivator 2	0.210777	5.82637	4.30859	0.000145887	0.0014498	-0.318961
57523	NYNRIN	NYN domain and retroviral integrase containing	-1.46352	-0.335479	-4.29684	0.000147263	0.00146134	0.951714
5516	PPP2CB	protein phosphatase 2 catalytic subunit beta	-0.194342	5.92192	-4.29709	0.000147157	0.00146134	-0.351634
55296	TBC1D19	TBC1 domain family member 19	0.499638	2.82085	4.2956	0.000147789	0.00146549	0.535315
11142	PKIG	cAMP-dependent protein kinase inhibitor gamma	-0.263935	4.6776	-4.29468	0.000148179	0.00146829	-0.0176966
56704	JPH1	junctophilin 1	0.259901	4.79059	4.29367	0.000148607	0.00147064	-0.0609069
9194	SLC16A7	solute carrier family 16 member 7	0.33245	4.31491	4.3086	0.000148632	0.00147064	0.089116
203414	LINC01560	long intergenic non-protein coding RNA 1560	0.565443	2.41813	4.29279	0.000148982	0.00147303	0.637975
90427	BMF	Bcl2 modifying factor	0.501614	2.80143	4.29236	0.000149169	0.0014738	0.531867
23039	XPO7	exportin 7	-0.144065	7.28604	-4.29125	0.000149644	0.00147742	-0.658288
8458	TTF2	transcription termination factor 2	0.19651	5.87294	4.29013	0.000150124	0.00148109	-0.363463
10095	ARPC1B	actin related protein 2/3 complex subunit 1B	-0.131487	7.83397	-4.28965	0.000150331	0.00148205	-0.761299
154860	FEZF1-AS1	FEZF1 antisense RNA 1	0.635103	2.3212	4.2877	0.000151176	0.00148931	0.649571
3326	HSP90AB1	heat shock protein 90 alpha family class B member 1	-0.0766112	11.2502	-4.28663	0.000151641	0.00149281	-1.31322
9140	ATG12	autophagy related 12	0.171625	6.43416	4.28486	0.00015241	0.00149929	-0.506963
22853	LMTK2	lemur tyrosine kinase 2	-0.196798	5.90993	-4.28384	0.000152858	0.00150261	-0.386015
56900	TMEM167B	transmembrane protein 167B	0.201328	5.71123	4.28357	0.000152976	0.00150268	-0.341884
115123	MARCHF3	membrane associated ring-CH-type finger 3	0.763941	1.63732	4.28321	0.000153133	0.00150314	0.792682
8711	TNK1	tyrosine kinase non receptor 1	0.410458	3.32934	4.28089	0.000154155	0.00151208	0.34496
399979	SNX19	sorting nexin 19	-0.166455	6.41513	-4.27744	0.000155688	0.00152601	-0.521038
6573	SLC19A1	solute carrier family 19 member 1	-0.194929	6.27512	-4.31502	0.000156284	0.00153075	-0.470312
3916	LAMP1	lysosomal associated membrane protein 1	0.129871	7.84959	4.27414	0.00015717	0.00153832	-0.80895
4670	HNRNPM	heterogeneous nuclear ribonucleoprotein M	-0.104777	8.92344	-4.27373	0.000157355	0.00153902	-0.987283
5720	PSME1	proteasome activator subunit 1	0.148008	7.06684	4.27283	0.000157761	0.00154189	-0.670647
1294	COL7A1	collagen type VII alpha 1 chain	0.329874	4.31459	4.28594	0.000158085	0.00154394	0.0281432
79789	CLMN	calmin	-0.602537	2.35022	-4.26418	0.000161722	0.00157757	0.588353
6672	SP100	SP100 nuclear antigen	0.18172	6.19322	4.26409	0.000161761	0.00157757	-0.512274
10163	WASF2	WASP family member 2	-0.125262	7.9259	-4.26015	0.000163598	0.00159435	-0.860584
6526	SLC5A3	solute carrier family 5 member 3	-0.182454	7.66732	-4.66216	0.000163958	0.00159671	-0.593927
5870	RAB6A	RAB6A, member RAS oncogene family	-0.142705	7.16571	-4.25836	0.000164441	0.00160027	-0.728203
4886	NPY1R	neuropeptide Y receptor Y1	-1.0602	0.701903	-4.25531	0.000165882	0.00161314	0.849906
102724508	THCAT158	thyroid cancer-associated transcript 158	1.73535	-1.17585	4.24988	0.000168484	0.00163727	0.744585
55930	MYO5C	myosin VC	0.181239	6.13634	4.24919	0.000168813	0.0016393	-0.541147
5524	PTPA	protein phosphatase 2 phosphatase activator	-0.142013	7.03129	-4.24836	0.000169215	0.00164137	-0.730388
4128	MAOA	monoamine oxidase A	0.329407	3.95227	4.24826	0.000169268	0.00164137	0.0630347
79939	SLC35E1	solute carrier family 35 member E1	-0.160955	6.67911	-4.2466	0.00017007	0.00164797	-0.6641
5827	PXMP2	peroxisomal membrane protein 2	-0.328702	4.06032	-4.24604	0.000170342	0.00164943	0.0330999
78999	LRFN4	leucine rich repeat and fibronectin type III domain containing 4	0.166096	6.59679	4.2455	0.000170606	0.00165081	-0.652348
84812	PLCD4	phospholipase C delta 4	-0.512005	2.82438	-4.24243	0.000172115	0.00166304	0.399293
85379	KIAA1671	KIAA1671	-0.191254	6.80448	-4.43111	0.000172056	0.00166304	-0.592157
4536	ND2	NADH dehydrogenase subunit 2	0.204123	10.7172	6.13446	0.000172865	0.00166911	-0.517969
84833	ATP5MD	ATP synthase membrane subunit DAPIT	-0.191616	5.79573	-4.24057	0.000173033	0.00166954	-0.479749
10591	DNPH1	2'-deoxynucleoside 5'-phosphate N-hydrolase 1	0.224984	5.34267	4.24014	0.000173244	0.00167039	-0.367845
28231	SLCO4A1	solute carrier organic anion transporter family member 4A1	0.121779	7.79534	4.23899	0.000173817	0.00167355	-0.898276
84818	IL17RC	interleukin 17 receptor C	0.18189	6.05962	4.23913	0.000173749	0.00167355	-0.551683
100216001	MANCR	mitotically associated long non coding RNA	-0.801265	1.56129	-4.23703	0.000174793	0.00168175	0.692605
1854	DUT	deoxyuridine triphosphatase	-0.150391	6.74704	-4.23654	0.000175041	0.00168175	-0.706563
4550	RNR2	l-rRNA	-0.109545	11.7046	-4.93023	0.000174946	0.00168175	-1.15813
3783	KCNN4	potassium calcium-activated channel subfamily N member 4	-0.271712	4.94782	-4.25406	0.000175573	0.00168567	-0.251546
79815	NIPAL2	NIPA like domain containing 2	0.508294	2.75412	4.23379	0.000176422	0.00169263	0.383119
4204	MECP2	methyl-CpG binding protein 2	-0.176557	6.44499	-4.23187	0.0001774	0.00170081	-0.655713
80851	SH3BP5L	SH3 binding domain protein 5 like	0.161982	7.31265	4.32788	0.000177603	0.00170156	-0.77635
56135	PCDHAC1	protocadherin alpha subfamily C, 1	-0.473698	3.05434	-4.23107	0.000177803	0.00170228	0.300295
64755	RUSF1	RUS family member 1	0.162995	6.36801	4.23016	0.000178263	0.00170548	-0.646508
79075	DSCC1	DNA replication and sister chromatid cohesion 1	-0.194037	5.7148	-4.22953	0.000178584	0.00170735	-0.490375
2935	GSPT1	G1 to S phase transition 1	-0.121857	7.95745	-4.22792	0.000179408	0.00171402	-0.956729
56999	ADAMTS9	ADAM metallopeptidase with thrombospondin type 1 motif 9	-1.54734	-0.551215	-4.22647	0.000180157	0.00171917	0.75609
1573	CYP2J2	cytochrome P450 family 2 subfamily J member 2	1.10442	0.339611	4.22639	0.000180199	0.00171917	0.789034
26229	B3GAT3	beta-1,3-glucuronyltransferase 3	-0.197253	5.63171	-4.2242	0.000181332	0.00172875	-0.483952
255187	SH3TC2-DT	SH3TC2 divergent transcript	-1.73639	-0.852925	-4.23531	0.000181551	0.00172964	0.715057
4131	MAP1B	microtubule associated protein 1B	-0.335827	7.26487	-5.89404	0.000183602	0.00174795	-0.0901199
7298	TYMS	thymidylate synthetase	-0.136135	8.26692	-4.31284	0.000184227	0.00175267	-0.979981
8509	NDST2	N-deacetylase and N-sulfotransferase 2	0.140185	7.10521	4.21619	0.00018553	0.00176383	-0.837261
5708	PSMD2	proteasome 26S subunit, non-ATPase 2	0.0791281	10.5646	4.21369	0.000186861	0.00177525	-1.41018
57720	GPR107	G protein-coupled receptor 107	-0.166112	6.52269	-4.21319	0.00018713	0.00177532	-0.725036
6443	SGCB	sarcoglycan beta	0.156573	6.58834	4.21338	0.000187028	0.00177532	-0.740734
6241	RRM2	ribonucleotide reductase regulatory subunit M2	-0.111821	8.49888	-4.2126	0.000187446	0.00177707	-1.09165
10202	DHRS2	dehydrogenase/reductase 2	0.634457	2.36406	4.22166	0.00018817	0.00178269	0.434138
280636	SELENOH	selenoprotein H	0.174957	6.25388	4.20925	0.000189248	0.00179166	-0.679926
3614	IMPDH1	inosine monophosphate dehydrogenase 1	-0.142038	7.32309	-4.20741	0.000190248	0.00179988	-0.900939
79980	DSN1	DSN1 component of MIS12 kinetochore complex	-0.171982	6.19453	-4.20647	0.000190758	0.00180344	-0.670972
6455	SH3GL1	SH3 domain containing GRB2 like 1, endophilin A2	-0.16266	6.37606	-4.20417	0.000192015	0.0018105	-0.718378
63891	RNF123	ring finger protein 123	0.17437	6.26672	4.20456	0.000191799	0.0018105	-0.695931
57655	GRAMD1A	GRAM domain containing 1A	0.180999	5.97056	4.20413	0.000192037	0.0018105	-0.628701
9563	H6PD	hexose-6-phosphate dehydrogenase/glucose 1-dehydrogenase	0.26791	4.78604	4.20455	0.000191808	0.0018105	-0.309522
23277	CLUH	clustered mitochondria homolog	-0.12558	7.69188	-4.20233	0.000193029	0.00181859	-0.981911
2052	EPHX1	epoxide hydrolase 1	0.16199	6.84657	4.20144	0.000194206	0.00182842	-0.830374
51761	ATP8A2	ATPase phospholipid transporting 8A2	0.912539	0.914505	4.19976	0.000194448	0.00182942	0.67782
4135	MAP6	microtubule associated protein 6	1.32607	-0.116762	4.19937	0.000194664	0.00183019	0.721109
10635	RAD51AP1	RAD51 associated protein 1	-0.232035	5.15724	-4.19901	0.000194866	0.00183083	-0.425589
11030	RBPMS	RNA binding protein, mRNA processing factor	-0.273661	4.82731	-4.20303	0.000195678	0.00183436	-0.330637
56257	MEPCE	methylphosphate capping enzyme	-0.210934	5.6196	-4.19737	0.000195782	0.00183436	-0.555915
8934	RAB29	RAB29, member RAS oncogene family	0.206375	5.67282	4.19807	0.00019539	0.00183436	-0.572287
96459	FNIP1	folliculin interacting protein 1	0.256247	4.88049	4.19754	0.000195685	0.00183436	-0.356808
8888	MCM3AP	minichromosome maintenance complex component 3 associated protein	-0.126869	7.64663	-4.19708	0.000195943	0.0018346	-0.988575
57393	CLTRN	collectrin, amino acid transport regulator	0.61169	2.13144	4.19683	0.000196083	0.00183465	0.446422
7552	ZNF711	zinc finger protein 711	0.231773	5.23576	4.1964	0.000196325	0.00183565	-0.460979
60412	EXOC4	exocyst complex component 4	0.162598	6.37951	4.19404	0.000197653	0.0018468	-0.750283
10481	HOXB13	homeobox B13	-0.13639	8.11963	-4.25849	0.000198538	0.0018538	-1.04453
23576	DDAH1	dimethylarginine dimethylaminohydrolase 1	-0.129686	7.65643	-4.19203	0.000198792	0.00185489	-1.00447
55190	NUDT11	nudix hydrolase 11	0.234314	5.03979	4.19123	0.000199247	0.00185786	-0.420347
7476	WNT7A	Wnt family member 7A	-0.354582	4.49092	-4.39208	0.000201033	0.00187323	-0.141309
8568	RRP1	ribosomal RNA processing 1	-0.151109	7.09723	-4.18582	0.000202345	0.00188417	-0.918637
51076	CUTC	cutC copper transporter	-0.369162	3.67068	-4.18449	0.000203113	0.00189002	-0.0175221
6566	SLC16A1	solute carrier family 16 member 1	-0.12017	7.84005	-4.18343	0.00020373	0.00189447	-1.06102
2556	GABRA3	gamma-aminobutyric acid type A receptor subunit alpha3	-0.522382	2.65005	-4.1824	0.000204327	0.00189872	0.282441
11013	TMSB15A	thymosin beta 15A	-1.10932	0.376794	-4.17935	0.000206114	0.00191276	0.667508
1030	CDKN2B	cyclin dependent kinase inhibitor 2B	0.225081	5.1796	4.17934	0.000206119	0.00191276	-0.493107
55174	INTS10	integrator complex subunit 10	-0.188476	5.83747	-4.17896	0.000206345	0.00191355	-0.662827
91947	ARRDC4	arrestin domain containing 4	-0.710455	2.03624	-4.17719	0.000208114	0.00192864	0.426242
7637	ZNF84	zinc finger protein 84	0.28889	4.43086	4.1726	0.000210124	0.00194594	-0.293138
7001	PRDX2	peroxiredoxin 2	-0.123673	7.87672	-4.17102	0.000211071	0.00195337	-1.10218
22818	COPZ1	COPI coat complex subunit zeta 1	-0.150478	6.65526	-4.16953	0.000211975	0.00195976	-0.875446
63934	ZNF667	zinc finger protein 667	0.290123	4.3467	4.1694	0.000212049	0.00195976	-0.276643
152137	CCDC50	coiled-coil domain containing 50	0.127959	7.62427	4.1687	0.000212477	0.00196238	-1.06515
29015	SLC43A3	solute carrier family 43 member 3	-0.20207	5.65989	-4.16814	0.000212812	0.00196414	-0.647963
100506696	PCAT6	prostate cancer associated transcript 6	0.779979	1.35767	4.16632	0.000213921	0.00197304	0.526497
114879	OSBPL5	oxysterol binding protein like 5	-0.221277	5.46907	-4.16484	0.000214827	0.00198005	-0.606729
63941	NECAB3	N-terminal EF-hand calcium binding protein 3	0.231713	5.00509	4.16452	0.000215025	0.00198053	-0.484962
5547	PRCP	prolylcarboxypeptidase	0.139005	7.20934	4.16323	0.000215812	0.00198643	-1.00529
23473	CAPN7	calpain 7	0.189422	5.87781	4.16121	0.00021706	0.00199657	-0.726296
54732	TMED9	transmembrane p24 trafficking protein 9	0.121326	7.73877	4.16051	0.000217497	0.00199924	-1.10833
132430	PABPC4L	poly(A) binding protein cytoplasmic 4 like	0.43365	3.10058	4.1601	0.000217749	0.0020002	0.0780675
92255	LMBRD2	LMBR1 domain containing 2	0.172536	6.06276	4.1598	0.000217938	0.00200059	-0.774601
6637	SNRPG	small nuclear ribonucleoprotein polypeptide G	-0.183906	5.90204	-4.15945	0.000218156	0.00200123	-0.733188
6322	SCML1	Scm polycomb group protein like 1	0.27671	5.99103	4.72324	0.000218515	0.00200235	-0.451732
389668	XKR9	XK related 9	0.642618	2.12858	4.15878	0.000218572	0.00200235	0.343986
55521	TRIM36	tripartite motif containing 36	1.30482	0.00509721	4.15702	0.000219831	0.00201253	0.614322
83990	BRIP1	BRCA1 interacting protein C-terminal helicase 1	0.168831	6.1774	4.15323	0.000222052	0.00203013	-0.819341
2264	FGFR4	fibroblast growth factor receptor 4	0.229767	5.08694	4.1533	0.000222008	0.00203013	-0.539533
91272	BOD1	biorientation of chromosomes in cell division 1	-0.155861	6.47814	-4.14765	0.000225613	0.00206129	-0.898909
1514	CTSL	cathepsin L	-0.192798	5.63862	-4.1473	0.000225838	0.00206197	-0.700917
11101	ATE1	arginyltransferase 1	-0.2287	5.05261	-4.14667	0.000226243	0.00206428	-0.542146
5230	PGK1	phosphoglycerate kinase 1	-0.0978521	9.22792	-4.14459	0.000227586	0.00207514	-1.39677
9256	TSPOAP1	TSPO associated protein 1	-0.967443	0.76505	-4.1423	0.000229078	0.00208734	0.545889
64067	NPAS3	neuronal PAS domain protein 3	-0.927495	0.84807	-4.1415	0.000229603	0.00209073	0.53576
10360	NPM3	nucleophosmin/nucleoplasmin 3	-0.202448	5.632	-4.14028	0.000230401	0.00209658	-0.718679
26052	DNM3	dynamin 3	1.33197	-0.244808	4.13723	0.00023241	0.00211345	0.559957
5570	PKIB	cAMP-dependent protein kinase inhibitor beta	0.47706	5.43083	5.63466	0.000232649	0.00211422	0.0234182
255488	RNF144B	ring finger protein 144B	0.531463	2.47467	4.13577	0.000233375	0.00211939	0.189893
55959	SULF2	sulfatase 2	-0.712508	8.68419	-9.83575	0.000234148	0.00212415	0.405468
83541	FAM110A	family with sequence similarity 110 member A	0.309731	4.31024	4.13452	0.000234211	0.00212415	-0.362655
22863	ATG14	autophagy related 14	0.186353	5.72647	4.13353	0.000234874	0.00212874	-0.766037
771	CA12	carbonic anhydrase 12	-0.214673	5.40206	-4.13329	0.000235033	0.00212876	-0.67708
6154	RPL26	ribosomal protein L26	0.136617	7.50106	4.132	0.000235898	0.00213518	-1.14573
54908	SPDL1	spindle apparatus coiled-coil protein 1	-0.159518	6.55664	-4.13116	0.000236458	0.00213882	-0.961602
5119	CHMP1A	charged multivesicular body protein 1A	-0.156056	6.7046	-4.12871	0.000238112	0.00215092	-0.999542
3005	H1-0	H1.0 linker histone	-0.117806	8.8119	-4.17494	0.000238038	0.00215092	-1.34788
170394	PWWP2B	PWWP domain containing 2B	-0.355163	4.10918	-4.17324	0.00023916	0.00215895	-0.283721
5867	RAB4A	RAB4A, member RAS oncogene family	0.196122	5.55966	4.12687	0.000239364	0.00215936	-0.741892
5864	RAB3A	RAB3A, member RAS oncogene family	-0.452682	3.04572	-4.12546	0.000240326	0.00216516	0.0103775
90268	OTULIN	OTU deubiquitinase with linear linkage specificity	-0.191137	5.83057	-4.12562	0.000240219	0.00216516	-0.809874
9640	ZNF592	zinc finger protein 592	-0.191409	6.21536	-4.16524	0.0002418	0.002177	-0.882229
1173	AP2M1	adaptor related protein complex 2 subunit mu 1	-0.0985597	9.04455	-4.11878	0.00024494	0.00220381	-1.44054
6187	RPS2	ribosomal protein S2	0.090244	9.74998	4.1185	0.00024513	0.00220406	-1.55016
2517	FUCA1	alpha-L-fucosidase 1	-0.346042	3.7322	-4.11638	0.000246617	0.00221596	-0.226103
883	KYAT1	kynurenine aminotransferase 1	-0.394562	3.33807	-4.11494	0.000247629	0.00222359	-0.107825
6188	RPS3	ribosomal protein S3	0.0890391	9.8161	4.11239	0.00024943	0.00223828	-1.57734
1316	KLF6	Kruppel like factor 6	-0.147451	6.82737	-4.11185	0.000249815	0.00224026	-1.07179
11015	KDELR3	KDEL endoplasmic reticulum protein retention receptor 3	0.256146	4.62772	4.11123	0.000250255	0.00224272	-0.522716
23161	SNX13	sorting nexin 13	0.186114	5.80677	4.11038	0.000250862	0.00224669	-0.850467
55829	SELENOS	selenoprotein S	-0.192839	5.53852	-4.10976	0.000251302	0.00224915	-0.779416
8728	ADAM19	ADAM metallopeptidase domain 19	0.124026	7.95434	4.10916	0.00025173	0.00225149	-1.28957
55556	ENOSF1	enolase superfamily member 1	-0.242574	4.89972	-4.10802	0.000252551	0.00225735	-0.605178
202915	TMEM184A	transmembrane protein 184A	0.352594	4.70187	4.4619	0.000252996	0.00225984	-0.353542
57192	MCOLN1	mucolipin 1	0.195746	5.7119	4.10586	0.000254105	0.00226801	-0.839384
1010	CDH12	cadherin 12	1.40235	-0.444236	4.10566	0.000254244	0.00226801	0.471554
2054	STX2	syntaxin 2	-0.20223	6.1241	-4.19267	0.00025487	0.00227168	-0.884566
10548	TM9SF1	transmembrane 9 superfamily member 1	0.14236	7.03022	4.10463	0.00025499	0.00227168	-1.13446
6840	SVIL	supervillin	-0.197887	5.47007	-4.10263	0.000256447	0.00228316	-0.780967
440957	SMIM4	small integral membrane protein 4	0.339321	3.82842	4.1014	0.000257344	0.00228965	-0.307372
285268	ZNF621	zinc finger protein 621	0.155546	6.67799	4.10038	0.000258094	0.00229461	-1.0752
79684	MSANTD2	Myb/SANT DNA binding domain containing 2	0.184843	5.73221	4.10018	0.000258238	0.00229461	-0.860279
56776	FMN2	formin 2	0.160651	6.39056	4.09792	0.000259901	0.00230787	-1.02089
57116	ZNF695	zinc finger protein 695	0.397851	3.26795	4.09662	0.000260862	0.00231394	-0.147613
7068	THRB	thyroid hormone receptor beta	0.444661	3.07236	4.09654	0.000260924	0.00231394	-0.0885875
23462	HEY1	hes related family bHLH transcription factor with YRPW motif 1	-0.500651	2.81261	-4.09497	0.000262091	0.00232277	-0.00374822
50807	ASAP1	ArfGAP with SH3 domain, ankyrin repeat and PH domain 1	-0.110586	8.25091	-4.09472	0.000262279	0.00232292	-1.37981
162461	TMEM92	transmembrane protein 92	-0.838494	1.37696	-4.09438	0.000262528	0.00232361	0.339822
346389	MACC1	MET transcriptional regulator MACC1	1.28006	0.123447	4.10285	0.00026607	0.00235343	0.447067
861	RUNX1	RUNX family transcription factor 1	0.143181	6.9113	4.0893	0.000266346	0.00235434	-1.15366
5321	PLA2G4A	phospholipase A2 group IVA	0.363692	3.58762	4.08733	0.000267838	0.00236599	-0.271544
55000	TUG1	taurine up-regulated 1	-0.124458	7.68101	-4.08584	0.000268971	0.00237445	-1.30522
1777	DNASE2	deoxyribonuclease 2, lysosomal	0.185602	5.86083	4.0826	0.000271459	0.00239486	-0.940995
5393	EXOSC9	exosome component 9	-0.202862	5.60195	-4.08073	0.000272901	0.00240358	-0.876342
1627	DBN1	drebrin 1	-0.11274	8.12306	-4.08064	0.000272978	0.00240358	-1.3971
10092	ARPC5	actin related protein 2/3 complex subunit 5	0.150007	6.87186	4.08096	0.000272725	0.00240358	-1.16887
728392	LOC728392	uncharacterized LOC728392	0.842268	1.41778	4.08121	0.000273425	0.00240596	0.286254
55193	PBRM1	polybromo 1	0.138055	6.99144	4.07927	0.00027404	0.00240982	-1.19742
81857	MED25	mediator complex subunit 25	-0.148682	6.85405	-4.07765	0.0002753	0.00241933	-1.17224
8898	MTMR2	myotubularin related protein 2	0.136546	7.12137	4.07677	0.000275989	0.00242382	-1.22958
3927	LASP1	LIM and SH3 protein 1	-0.101964	8.83839	-4.07477	0.000277558	0.00243602	-1.53091
51155	JPT1	Jupiter microtubule associated homolog 1	-0.108691	8.30527	-4.07351	0.000278551	0.00244316	-1.44794
5789	PTPRD	protein tyrosine phosphatase receptor type D	-0.907346	1.06129	-4.07303	0.000278935	0.00244495	0.330892
293	SLC25A6	solute carrier family 25 member 6	1.5728	-0.591593	4.10041	0.000279528	0.00244857	0.386074
284695	ZNF326	zinc finger protein 326	-0.20219	5.59482	-4.072	0.000279751	0.00244895	-0.898615
57506	MAVS	mitochondrial antiviral signaling protein	-0.111352	8.29806	-4.07114	0.000280434	0.00245334	-1.45331
283248	RCOR2	REST corepressor 2	-0.868877	1.25188	-4.06904	0.000282104	0.00246637	0.292458
51335	NGRN	neugrin, neurite outgrowth associated	-0.150227	6.68796	-4.06786	0.000283053	0.00247308	-1.16536
101926996	RUNDC3A-AS1	RUNDC3A antisense RNA 1	0.345233	3.71376	4.06684	0.000283874	0.00247866	-0.367285
6132	RPL8	ribosomal protein L8	-0.0768493	10.8296	-4.06525	0.000285153	0.00248663	-1.86619
10609	P3H4	prolyl 3-hydroxylase family member 4 (inactive)	0.222224	5.26794	4.06528	0.000285134	0.00248663	-0.834899
558	AXL	AXL receptor tyrosine kinase	-0.10287	9.18831	-4.06446	0.000285799	0.00249067	-1.61385
5613	PRKX	protein kinase X-linked	0.186912	5.73964	4.06372	0.000286401	0.00249431	-0.963355
7913	DEK	DEK proto-oncogene	-0.11509	8.36331	-4.06232	0.000287534	0.00250258	-1.48869
5178	PEG3	paternally expressed 3	-1.27651	-0.0208432	-4.06115	0.000288488	0.00250928	0.370997
10523	CHERP	calcium homeostasis endoplasmic reticulum protein	-0.150021	7.21734	-4.08222	0.000288748	0.00250993	-1.27668
516	ATP5MC1	ATP synthase membrane subunit c locus 1	-0.151302	6.8215	-4.06021	0.000289262	0.00251279	-1.21408
30968	STOML2	stomatin like 2	-0.168062	6.50139	-4.05919	0.000291035	0.00252658	-1.15234
23312	DMXL2	Dmx like 2	-0.168528	6.13632	-4.05771	0.000291321	0.00252745	-1.07223
84108	PCGF6	polycomb group ring finger 6	-0.282415	4.31978	-4.05504	0.000293531	0.00254176	-0.578006
1839	HBEGF	heparin binding EGF like growth factor	-0.188069	5.87521	-4.05523	0.000293374	0.00254176	-1.01657
8462	KLF11	Kruppel like factor 11	0.295336	4.63155	4.11307	0.000293308	0.00254176	-0.643377
80216	ALPK1	alpha kinase 1	0.694827	1.80944	4.0543	0.000294145	0.00254545	0.135178
200150	PLD5	phospholipase D family member 5	-1.50277	-0.868148	-4.05343	0.000294873	0.00255013	0.30298
5137	PDE1C	phosphodiesterase 1C	-0.178566	5.85361	-4.05272	0.000295468	0.00255365	-1.01838
8872	CDC123	cell division cycle 123	-0.161501	6.27643	-4.05183	0.000296214	0.00255847	-1.12058
10959	TMED2	transmembrane p24 trafficking protein 2	-0.116977	7.81518	-4.04979	0.000297933	0.0025711	-1.42906
54981	NMRK1	nicotinamide riboside kinase 1	0.463634	3.03109	4.04964	0.000298054	0.0025711	-0.204844
8733	GPAA1	glycosylphosphatidylinositol anchor attachment 1	0.144485	7.21059	4.04894	0.000299604	0.00258282	-1.32612
116461	TSEN15	tRNA splicing endonuclease subunit 15	0.201236	5.63557	4.04726	0.00030007	0.00258357	-0.982551
6768	ST14	ST14 transmembrane serine protease matriptase	0.707141	1.61373	4.04744	0.000299918	0.00258357	0.159159
21	ABCA3	ATP binding cassette subfamily A member 3	-0.203488	5.4878	-4.04084	0.000305583	0.00262937	-0.95686
90874	ZNF697	zinc finger protein 697	0.239385	4.85273	4.03976	0.000306514	0.00263571	-0.787105
6817	SULT1A1	sulfotransferase family 1A member 1	-1.99191	-0.948615	-4.26038	0.000307441	0.00264201	0.303576
22948	CCT5	chaperonin containing TCP1 subunit 5	-0.0951528	9.19047	-4.03835	0.00030774	0.00264291	-1.68659
144811	LACC1	laccase domain containing 1	0.411955	3.25215	4.03802	0.000308034	0.00264377	-0.303933
79809	TTC21B	tetratricopeptide repeat domain 21B	0.180615	5.87923	4.03379	0.000311742	0.0026739	-1.08076
8314	BAP1	BRCA1 associated protein 1	0.127717	7.33769	4.03322	0.000312241	0.00267649	-1.39064
2635	GBP3	guanylate binding protein 3	0.234156	5.06764	4.03298	0.000312455	0.00267664	-0.867941
10971	YWHAQ	tyrosine 3-monooxygenase/tryptophan 5-monooxygenase activation protein theta	-0.0978308	9.01778	-4.03258	0.000312811	0.002678	-1.67591
7357	UGCG	UDP-glucose ceramide glucosyltransferase	0.19994	5.3628	4.03175	0.000313542	0.00268257	-0.953579
5352	PLOD2	procollagen-lysine,2-oxoglutarate 5-dioxygenase 2	0.136573	7.38898	4.03115	0.000314082	0.00268491	-1.4058
91624	NEXN	nexilin F-actin binding protein	0.18966	5.60317	4.031	0.000314211	0.00268491	-1.01919
1368	CPM	carboxypeptidase M	0.270937	4.45164	4.03046	0.000314691	0.00268732	-0.693439
1639	DCTN1	dynactin subunit 1	-0.120395	7.79867	-4.02632	0.000318404	0.00271733	-1.49114
9768	PCLAF	PCNA clamp associated factor	-0.198792	5.66471	-4.02605	0.000318646	0.00271769	-1.04425
22856	CHSY1	chondroitin sulfate synthase 1	-0.182185	5.80673	-4.02556	0.000319088	0.00271975	-1.08159
23379	ICE1	interactor of little elongation complex ELL subunit 1	-0.148098	6.78057	-4.02437	0.000320166	0.00272723	-1.30497
283377	SPRYD4	SPRY domain containing 4	0.401364	3.32674	4.0239	0.000320585	0.00272909	-0.365227
55793	MINDY1	MINDY lysine 48 deubiquitinase 1	0.417621	3.08607	4.02229	0.000322048	0.00273983	-0.296748
103689912	TBX2-AS1	TBX2 antisense RNA 1	-0.865813	1.1536	-4.02134	0.000322924	0.00274384	0.181524
317762	CCDC85C	coiled-coil domain containing 85C	-0.184425	6.44129	-4.10759	0.000322879	0.00274384	-1.18763
57609	DIP2B	disco interacting protein 2 homolog B	-0.154712	6.6537	-4.01895	0.000325106	0.00276066	-1.29374
81671	VMP1	vacuole membrane protein 1	0.142773	7.08205	4.01837	0.000325643	0.0027635	-1.38388
56924	PAK6	p21 (RAC1) activated kinase 6	-0.307839	4.3094	-4.01916	0.00032594	0.00276429	-0.67565
23362	PSD3	pleckstrin and Sec7 domain containing 3	-0.196757	6.46196	-4.20029	0.000326153	0.00276437	-1.14421
9657	IQCB1	IQ motif containing B1	0.186145	5.61094	4.01653	0.000327343	0.00277213	-1.06116
51460	SFMBT1	Scm like with four mbt domains 1	0.212905	5.40749	4.01638	0.000327477	0.00277213	-1.00804
142678	MIB2	mindbomb E3 ubiquitin protein ligase 2	0.158648	6.71372	4.01684	0.000328084	0.00277554	-1.31657
9031	BAZ1B	bromodomain adjacent to zinc finger domain 1B	-0.12262	7.50417	-4.01451	0.000329221	0.00278343	-1.47141
57458	TMCC3	transmembrane and coiled-coil domain family 3	-0.309473	4.02807	-4.01425	0.000329458	0.00278371	-0.600101
8622	PDE8B	phosphodiesterase 8B	-1.08893	0.442036	-4.01287	0.000330743	0.00279282	0.234013
6919	TCEA2	transcription elongation factor A2	0.300467	4.28977	4.01265	0.000330953	0.00279287	-0.693442
116447	TOP1MT	DNA topoisomerase I mitochondrial	-0.156619	6.28546	-4.01116	0.000332353	0.00279783	-1.23524
56647	BCCIP	BRCA2 and CDKN1A interacting protein	-0.135453	7.24835	-4.01079	0.000332696	0.00279783	-1.43447
4171	MCM2	minichromosome maintenance complex component 2	-0.128898	7.5231	-4.01111	0.000332395	0.00279783	-1.48415
302	ANXA2	annexin A2	-0.07138	10.9324	-4.01114	0.000332369	0.00279783	-2.03248
56938	ARNTL2	aryl hydrocarbon receptor nuclear translocator like 2	0.109775	8.44965	4.01071	0.000332776	0.00279783	-1.64712
200895	DHFR2	dihydrofolate reductase 2	0.241052	4.80693	4.01118	0.000332334	0.00279783	-0.852472
139886	SPIN4	spindlin family member 4	-0.211115	5.29786	-4.01021	0.000333243	0.00280003	-0.989817
7547	ZIC3	Zic family member 3	-1.61226	-1.14794	-4.00855	0.000334807	0.00281143	0.170336
9462	RASAL2	RAS protein activator like 2	0.232976	5.21223	4.01691	0.000335564	0.00281605	-0.972669
2059	EPS8	epidermal growth factor receptor pathway substrate 8	-0.216343	5.47052	-4.01327	0.000336114	0.00281892	-1.0412
3098	HK1	hexokinase 1	0.0964636	8.86749	4.00651	0.000336749	0.0028225	-1.72532
2937	GSS	glutathione synthetase	-0.146974	6.74034	-4.00297	0.000340129	0.00284908	-1.35586
197259	MLKL	mixed lineage kinase domain like pseudokinase	-0.195046	5.62201	-4.00165	0.000341403	0.00285623	-1.10043
8703	B4GALT3	beta-1,4-galactosyltransferase 3	0.150212	6.54173	4.00185	0.000341206	0.00285623	-1.31945
9690	UBE3C	ubiquitin protein ligase E3C	-0.119076	7.77553	-4.00138	0.000341659	0.00285661	-1.55595
54664	TMEM106B	transmembrane protein 106B	0.161712	6.19243	4.00097	0.000342063	0.00285824	-1.24537
3628	INPP1	inositol polyphosphate-1-phosphatase	-0.289286	4.1795	-4.00065	0.000342368	0.00285902	-0.684971
6397	SEC14L1	SEC14 like lipid binding 1	0.106233	8.46226	4	0.000342997	0.00286252	-1.67874
4576	TRNT	tRNA	-0.73999	1.55159	-3.99881	0.000344156	0.00287043	0.0522091
8854	ALDH1A2	aldehyde dehydrogenase 1 family member A2	-1.04265	0.49583	-3.99741	0.00034552	0.00288004	0.190403
23187	PHLDB1	pleckstrin homology like domain family B member 1	0.162243	6.25698	3.9964	0.000346499	0.00288643	-1.2725
200765	TIGD1	tigger transposable element derived 1	0.303404	3.96283	3.99537	0.000347512	0.00289309	-0.64103
65003	MRPL11	mitochondrial ribosomal protein L11	-0.221082	6.50537	-4.39266	0.000348117	0.00289436	-1.09418
51075	TMX2	thioredoxin related transmembrane protein 2	-0.127966	7.34757	-3.99457	0.000348303	0.00289436	-1.49786
92312	MEX3A	mex-3 RNA binding family member A	0.172693	5.9781	3.99472	0.000348146	0.00289436	-1.21254
79685	SAP30L	SAP30 like	-0.309999	4.10063	-3.99349	0.000349366	0.0028982	-0.679271
8899	PRPF4B	pre-mRNA processing factor 4B	-0.125921	7.48901	-3.99354	0.000349316	0.0028982	-1.52653
25789	TMEM59L	transmembrane protein 59 like	0.696667	1.72045	3.99345	0.000349404	0.0028982	-0.00814648
344558	SH3RF3	SH3 domain containing ring finger 3	-0.18526	5.79977	-3.99024	0.000352584	0.00292279	-1.17737
154743	BMT2	base methyltransferase of 25S rRNA 2 homolog	-0.324065	3.80011	-3.98928	0.000353544	0.00292897	-0.597914
2247	FGF2	fibroblast growth factor 2	0.223198	5.28858	3.98909	0.000354817	0.00293772	-1.05332
54962	TIPIN	TIMELESS interacting protein	-0.229534	4.99625	-3.98759	0.000355226	0.00293932	-0.966492
401505	TOMM5	translocase of outer mitochondrial membrane 5	-0.177028	5.87807	-3.9841	0.00035875	0.00296659	-1.21392
1653	DDX1	DEAD-box helicase 1	-0.126427	7.3457	-3.98389	0.000358959	0.00296659	-1.52696
151648	SGO1	shugoshin 1	0.209239	5.23986	3.98275	0.000360113	0.00297433	-1.05488
990	CDC6	cell division cycle 6	-0.16898	6.01689	-3.98165	0.000361232	0.00298175	-1.25425
10614	HEXIM1	HEXIM P-TEFb complex subunit 1	-0.128282	7.28454	-3.98024	0.000362672	0.00299183	-1.52561
5106	PCK2	phosphoenolpyruvate carboxykinase 2, mitochondrial	0.264586	4.42518	3.98	0.000362926	0.0029921	-0.824348
84376	HOOK3	hook microtubule tethering protein 3	-0.18075	5.82784	-3.97875	0.000364208	0.00300043	-1.21606
5528	PPP2R5D	protein phosphatase 2 regulatory subunit B'delta	-0.137872	7.1301	-3.97858	0.000364377	0.00300043	-1.50088
6949	TCOF1	treacle ribosome biogenesis factor 1	-0.109752	8.17252	-3.97769	0.000365294	0.00300616	-1.69054
23199	GSE1	Gse1 coiled-coil protein	-0.153921	6.74496	-3.97714	0.000365866	0.00300723	-1.42796
6277	S100A6	S100 calcium binding protein A6	-0.123571	9.33568	-4.25498	0.000365818	0.00300723	-1.70902
4001	LMNB1	lamin B1	-0.141076	6.94217	-3.97669	0.000366327	0.00300919	-1.46921
91351	DDX60L	DExD/H-box 60 like	-0.224949	5.09426	-3.97634	0.000366684	0.0030103	-1.02556
51295	ECSIT	ECSIT signaling integrator	-0.183367	5.73713	-3.97537	0.000367688	0.00301665	-1.20258
6419	SETMAR	SET domain and mariner transposase fusion gene	0.320712	3.82067	3.97517	0.0003679	0.00301665	-0.652378
401474	SAMD12	sterile alpha motif domain containing 12	0.206411	5.37563	3.97475	0.000368338	0.00301841	-1.11418
84164	ASCC2	activating signal cointegrator 1 complex subunit 2	-0.182044	5.79348	-3.97223	0.000370966	0.00303629	-1.22542
8548	BLZF1	basic leucine zipper nuclear factor 1	0.190855	5.59414	3.97243	0.000370756	0.00303629	-1.17832
5141	PDE4A	phosphodiesterase 4A	-0.68873	1.83452	-3.96949	0.000373839	0.00305797	-0.0852239
54522	ANKRD16	ankyrin repeat domain 16	-0.442099	2.98582	-3.96795	0.00037547	0.00306946	-0.403527
10694	CCT8	chaperonin containing TCP1 subunit 8	-0.101302	8.94679	-3.96613	0.0003774	0.00307968	-1.84836
10605	PAIP1	poly(A) binding protein interacting protein 1	0.138452	7.36253	3.96723	0.000377363	0.00307968	-1.57963
116372	LYPD1	LY6/PLAUR domain containing 1	0.155733	6.44774	3.96648	0.000377029	0.00307968	-1.39686
10838	ZNF275	zinc finger protein 275	-0.207925	5.45203	-3.96372	0.000379969	0.00309879	-1.15991
10477	UBE2E3	ubiquitin conjugating enzyme E2 E3	0.14258	6.73961	3.96346	0.000380248	0.0030992	-1.46668
55194	EVA1B	eva-1 homolog B	0.369839	4.19209	4.16046	0.000383214	0.00312151	-0.685444
25861	WHRN	whirlin	-0.257215	4.69376	-3.95826	0.000385857	0.00314116	-0.957554
142	PARP1	poly(ADP-ribose) polymerase 1	-0.0946065	9.14828	-3.95266	0.000391996	0.00318922	-1.91665
56241	SUSD2	sushi domain containing 2	-1.28936	-0.313074	-3.94913	0.000395912	0.00321907	0.0866473
5365	PLXNB3	plexin B3	0.180775	5.80768	3.94893	0.000396139	0.00321907	-1.29687
92421	CHMP4C	charged multivesicular body protein 4C	0.238721	4.85131	3.94841	0.000396721	0.00322188	-1.03803
22850	ADNP2	ADNP homeobox 2	-0.169482	6.46035	-3.96103	0.000398666	0.00323546	-1.44228
390	RND3	Rho family GTPase 3	0.152105	6.90219	3.95519	0.000398952	0.00323546	-1.54107
112597	CYTOR	cytoskeleton regulator RNA	0.288482	4.10102	3.94628	0.000399107	0.00323546	-0.817912
5702	PSMC3	proteasome 26S subunit, ATPase 3	-0.117775	7.67215	-3.94472	0.000400862	0.00324774	-1.69374
51366	UBR5	ubiquitin protein ligase E3 component n-recognin 5	-0.139228	8.38742	-4.1769	0.000403001	0.00326313	-1.67798
51246	SHISA5	shisa family member 5	0.127219	7.67542	3.94254	0.000403326	0.00326382	-1.70135
10956	OS9	OS9 endoplasmic reticulum lectin	0.13628	7.25007	3.94199	0.000403953	0.00326695	-1.62609
30	ACAA1	acetyl-CoA acyltransferase 1	0.170698	5.92008	3.94057	0.00040557	0.00327788	-1.34745
843	CASP10	caspase 10	0.895998	0.883929	3.94038	0.000405787	0.00327788	-0.00140608
7388	UQCRH	ubiquinol-cytochrome c reductase hinge protein	-0.13664	7.25928	-3.93986	0.000406378	0.00328071	-1.63187
6496	SIX3	SIX homeobox 3	1.46962	-0.963825	3.93816	0.000408324	0.00329446	0.0242766
56943	ENY2	ENY2 transcription and export complex 2 subunit	-0.143652	6.70262	-3.93651	0.000410235	0.0033068	-1.53096
85453	TSPYL5	TSPY like 5	-0.125577	7.28083	-3.93641	0.00041034	0.0033068	-1.6455
284273	ZADH2	zinc binding alcohol dehydrogenase domain containing 2	-0.172728	5.95763	-3.93576	0.0004111	0.00331096	-1.36604
342979	PALM3	paralemmin 3	-0.416705	3.29453	-3.93162	0.000415908	0.0033477	-0.596468
7592	ZNF41	zinc finger protein 41	0.219348	4.9482	3.93034	0.000417413	0.00335783	-1.11571
1186	CLCN7	chloride voltage-gated channel 7	0.16785	6.23372	3.9286	0.000419461	0.00337231	-1.45374
11329	STK38	serine/threonine kinase 38	0.15005	6.59071	3.92837	0.000419729	0.00337247	-1.53197
3142	HLX	H2.0 like homeobox	0.35832	3.90622	3.96917	0.000421434	0.00338416	-0.783952
6498	SKIL	SKI like proto-oncogene	0.171267	6.17395	3.92596	0.000422585	0.00338888	-1.44738
84522	JAGN1	jagunal homolog 1	0.191877	5.42859	3.9258	0.000422768	0.00338888	-1.26266
65109	UPF3B	UPF3B regulator of nonsense mediated mRNA decay	0.247165	5.22681	4.02348	0.000422409	0.00338888	-1.1453
10263	CDK2AP2	cyclin dependent kinase 2 associated protein 2	-0.17905	5.8758	-3.92397	0.000424955	0.0034044	-1.37849
9126	SMC3	structural maintenance of chromosomes 3	-0.148533	6.90684	-3.9227	0.000426741	0.00341468	-1.61082
284459	ZNF875	zinc finger protein 875	0.337482	3.66774	3.92262	0.000426565	0.00341468	-0.748097
4734	NEDD4	NEDD4 E3 ubiquitin protein ligase	0.200107	5.54161	3.92143	0.000428004	0.00342277	-1.30453
2547	XRCC6	X-ray repair cross complementing 6	-0.0992375	8.85445	-3.92056	0.00042905	0.0034271	-1.95918
25912	C1orf43	chromosome 1 open reading frame 43	0.118334	7.65538	3.92071	0.000428863	0.0034271	-1.75764
56666	PANX2	pannexin 2	0.37411	3.41812	3.92012	0.000429577	0.0034293	-0.676908
90362	FAM110B	family with sequence similarity 110 member B	0.736167	1.4381	3.91922	0.000430665	0.00343597	-0.146755
400027	LINC00938	long intergenic non-protein coding RNA 938	0.396913	3.35208	3.91894	0.000431009	0.0034367	-0.659416
390874	ONECUT3	one cut homeobox 3	-2.60959	1.17902	-5.78639	0.00043288	0.00344959	0.467449
27075	TSPAN13	tetraspanin 13	0.175264	5.92613	3.91667	0.000433762	0.00345459	-1.41441
401397	SMIM30	small integral membrane protein 30	0.244042	4.59303	3.9152	0.000435557	0.00346686	-1.05225
55356	SLC22A15	solute carrier family 22 member 15	0.618906	1.91527	3.91322	0.000437986	0.00348416	-0.268107
23122	CLASP2	cytoplasmic linker associated protein 2	0.172815	6.70277	4.01938	0.000441315	0.00350858	-1.53509
200942	KLHDC8B	kelch domain containing 8B	0.262318	4.53551	3.90943	0.000442678	0.00351736	-1.05067
3054	HCFC1	host cell factor C1	-0.118542	8.31741	-3.92717	0.000444641	0.0035309	-1.89435
23024	PDZRN3	PDZ domain containing ring finger 3	-0.434925	2.9451	-3.90628	0.000446607	0.00354444	-0.558853
84988	PPP1R16A	protein phosphatase 1 regulatory subunit 16A	-0.149708	6.95178	-3.91498	0.000447463	0.00354916	-1.66011
25820	ARIH1	ariadne RBR E3 ubiquitin protein ligase 1	-0.158031	6.40775	-3.90322	0.000450467	0.00357091	-1.55911
10055	SAE1	SUMO1 activating enzyme subunit 1	-0.123232	7.32636	-3.90071	0.00045365	0.00359404	-1.75182
93099	DMKN	dermokine	0.179735	5.70153	3.90019	0.000454304	0.00359712	-1.40379
5426	POLE	DNA polymerase epsilon, catalytic subunit	-0.160021	7.09719	-4.01308	0.000454589	0.00359729	-1.63788
201895	SMIM14	small integral membrane protein 14	0.329832	3.76027	3.89863	0.000456309	0.00360879	-0.842304
2334	AFF2	AF4/FMR2 family member 2	-1.14527	0.0459184	-3.89823	0.000456813	0.00360918	-0.0401632
83666	PARP9	poly(ADP-ribose) polymerase family member 9	0.219437	5.0211	3.89817	0.000456889	0.00360918	-1.22479
55723	ASF1B	anti-silencing function 1B histone chaperone	-0.157744	6.47375	-3.89745	0.000457821	0.00361235	-1.58939
5768	QSOX1	quiescin sulfhydryl oxidase 1	0.102192	8.76006	3.89748	0.00045778	0.00361235	-2.00831
84938	ATG4C	autophagy related 4C cysteine peptidase	0.280215	4.24629	3.89279	0.000463847	0.00365777	-1.00828
285598	ARL10	ADP ribosylation factor like GTPase 10	-0.690327	1.95443	-3.90147	0.000464648	0.00366196	-0.313998
84503	ZNF527	zinc finger protein 527	0.476447	2.6003	3.89018	0.000467243	0.00368029	-0.512388
92815	H2AW	H2A.W histone	0.489397	2.6972	3.88843	0.000469544	0.00369627	-0.544725
79018	GID4	GID complex subunit 4 homolog	-0.249207	4.54602	-3.88813	0.000469941	0.00369725	-1.10524
9787	DLGAP5	DLG associated protein 5	-0.124775	7.21157	-3.88661	0.000471947	0.00371089	-1.76885
170690	ADAMTS16	ADAM metallopeptidase with thrombospondin type 1 motif 16	-0.446094	2.87421	-3.88517	0.000473855	0.00372159	-0.594785
6925	TCF4	transcription factor 4	0.236683	4.90549	3.88518	0.000473847	0.00372159	-1.22668
34	ACADM	acyl-CoA dehydrogenase medium chain	0.17502	5.95896	3.88462	0.000474598	0.00372526	-1.50994
11214	AKAP13	A-kinase anchoring protein 13	-0.290921	6.26184	-4.70173	0.000475262	0.00372833	-1.12086
1785	DNM2	dynamin 2	-0.112035	7.98775	-3.88317	0.000476526	0.00373609	-1.91793
4232	MEST	mesoderm specific transcript	-0.241105	4.86655	-3.88263	0.000477249	0.0037396	-1.21556
201255	LRRC45	leucine rich repeat containing 45	-0.168601	5.96963	-3.88225	0.000477752	0.00374138	-1.51531
11253	MAN1B1	mannosidase alpha class 1B member 1	0.153906	6.23857	3.88175	0.000478423	0.00374448	-1.58289
133522	PPARGC1B	PPARG coactivator 1 beta	-0.225712	4.95091	-3.88077	0.000479742	0.00375264	-1.24602
2925	GRPR	gastrin releasing peptide receptor	-0.17345	5.96222	-3.8794	0.000481584	0.00376489	-1.52111
1277	COL1A1	collagen type I alpha 1 chain	0.303461	4.16948	3.87845	0.000482873	0.00377279	-1.02367
5664	PSEN2	presenilin 2	0.178236	5.86012	3.87626	0.000485842	0.00379381	-1.50868
283987	HID1	HID1 domain containing	0.25314	4.72475	3.87517	0.000487327	0.00380322	-1.20073
10768	AHCYL1	adenosylhomocysteinase like 1	-0.123957	7.21881	-3.87471	0.000487962	0.00380599	-1.80274
4355	MPP2	membrane palmitoylated protein 2	0.192593	5.46625	3.87434	0.000488458	0.00380768	-1.41328
10677	AVIL	advillin	1.22415	-0.379585	3.87348	0.000489648	0.00381477	-0.0996583
3898	LAD1	ladinin 1	0.599161	2.02563	3.86946	0.000495193	0.00385576	-0.412615
375	ARF1	ADP ribosylation factor 1	-0.0856383	9.53922	-3.86858	0.000496415	0.00386306	-2.20712
6738	RO60	Ro60, Y RNA binding protein	0.214412	5.26133	3.86653	0.000499266	0.00388302	-1.37893
9672	SDC3	syndecan 3	0.178432	5.83459	3.8658	0.000500296	0.00388881	-1.5309
285220	EPHA6	EPH receptor A6	0.656039	2.00755	3.87175	0.000500929	0.0038915	-0.414278
55972	SLC25A40	solute carrier family 25 member 40	-0.329112	3.82382	-3.86495	0.000501483	0.00389358	-0.943332
23204	ARL6IP1	ADP ribosylation factor like GTPase 6 interacting protein 1	-0.132237	7.2822	-3.86394	0.000502899	0.00390235	-1.84396
23731	TMEM245	transmembrane protein 245	0.168604	6.13746	3.86367	0.000503287	0.00390313	-1.60919
374462	PTPRQ	protein tyrosine phosphatase receptor type Q	1.21312	-0.0297872	3.86143	0.000506442	0.00392536	-0.131562
6627	SNRPA1	small nuclear ribonucleoprotein polypeptide A'	-0.174415	5.9858	-3.86008	0.00050836	0.00393798	-1.5794
3795	KHK	ketohexokinase	-0.304088	3.97652	-3.85839	0.000510778	0.00395346	-1.00999
2010	EMD	emerin	-0.154653	6.44627	-3.85827	0.00051094	0.00395346	-1.69028
195828	ZNF367	zinc finger protein 367	-0.239006	4.86852	-3.85793	0.000511434	0.00395503	-1.2836
152185	SPICE1	spindle and centriole associated protein 1	-0.22771	5.07356	-3.85508	0.000515529	0.00398444	-1.35138
55752	SEPTIN11	septin 11	-0.133089	7.09849	-3.85484	0.000515874	0.00398483	-1.83383
104	ADARB1	adenosine deaminase RNA specific B1	0.10772	8.16236	3.85396	0.000517147	0.0039924	-2.02901
10847	SRCAP	Snf2 related CREBBP activator protein	-0.147655	7.30804	-3.9301	0.00051831	0.0039991	-1.82788
2733	GLE1	GLE1 RNA export mediator	0.169438	6.0129	3.84925	0.000524001	0.00404072	-1.61926
6525	SMTN	smoothelin	-0.121302	7.8028	-3.84771	0.000526268	0.0040559	-1.98217
5915	RARB	retinoic acid receptor beta	-1.14536	0.320991	-3.85475	0.000528001	0.00406476	-0.178438
27335	EIF3K	eukaryotic translation initiation factor 3 subunit K	-0.15308	6.76521	-3.8548	0.000528016	0.00406476	-1.78425
9270	ITGB1BP1	integrin subunit beta 1 binding protein 1	-0.168069	5.95902	-3.84615	0.000528572	0.00406635	-1.6111
11334	TUSC2	tumor suppressor 2, mitochondrial calcium regulator	0.179947	5.74562	3.84598	0.00052882	0.00406635	-1.56271
117178	SSX2IP	SSX family member 2 interacting protein	-0.158211	6.26365	-3.84329	0.000532817	0.00409477	-1.69028
116987	AGAP1	ArfGAP with GTPase domain, ankyrin repeat and PH domain 1	-0.15861	6.41288	-3.84236	0.0005342	0.00410308	-1.72617
55505	NOP10	NOP10 ribonucleoprotein	-0.147671	6.66429	-3.83807	0.000540639	0.00415019	-1.7919
84916	UTP4	UTP4 small subunit processome component	-0.188596	5.72655	-3.83782	0.000541023	0.0041508	-1.5758
131583	FAM43A	family with sequence similarity 43 member A	0.127927	7.08588	3.83664	0.000542803	0.0041621	-1.88288
84909	AOPEP	aminopeptidase O (putative)	0.336742	3.60347	3.83634	0.000543265	0.0041633	-0.961887
79029	SPATA5L1	spermatogenesis associated 5 like 1	0.205882	5.25693	3.836	0.00054377	0.00416482	-1.46067
64397	ZNF106	zinc finger protein 106	-0.122958	7.58894	-3.83514	0.000545079	0.00417249	-1.97841
91445	RNF185	ring finger protein 185	-0.247869	4.64517	-3.83355	0.00054751	0.00418874	-1.28337
222658	KCTD20	potassium channel tetramerization domain containing 20	-0.16315	6.26803	-3.83244	0.000549219	0.00419946	-1.72067
5833	PCYT2	phosphate cytidylyltransferase 2, ethanolamine	-0.2247	4.87809	-3.83079	0.000551744	0.00421639	-1.3605
4538	ND4	NADH dehydrogenase subunit 4	0.14653	12.9073	5.70585	0.000555778	0.00424483	-1.94891
9111	NMI	N-myc and STAT interactor	0.332447	3.64158	3.82797	0.000556112	0.004245	-0.996489
6166	RPL36AL	ribosomal protein L36a like	-0.140077	6.76562	-3.82755	0.000556772	0.00424765	-1.84154
7332	UBE2L3	ubiquitin conjugating enzyme E2 L3	-0.155463	6.37346	-3.82601	0.00055916	0.00426348	-1.76196
6868	ADAM17	ADAM metallopeptidase domain 17	0.18161	5.76316	3.8237	0.00056278	0.00428867	-1.62759
150726	FBXO41	F-box protein 41	-0.19277	5.5921	-3.82131	0.000566555	0.00431502	-1.5859
203427	SLC25A43	solute carrier family 25 member 43	0.224923	4.81711	3.82091	0.000567185	0.0043174	-1.37529
3709	ITPR2	inositol 1,4,5-trisphosphate receptor type 2	0.248955	4.81871	3.82654	0.000569493	0.00433254	-1.37502
378805	LINC-PINT	long intergenic non-protein coding RNA, p53 induced transcript	0.319312	4.1804	3.86197	0.000570547	0.00433814	-1.16071
6936	GCFC2	GC-rich sequence DNA-binding factor 2	0.164505	5.92708	3.81815	0.000571566	0.00434345	-1.68304
56136	PCDHA13	protocadherin alpha 13	-0.629589	2.20609	-3.83425	0.000574832	0.00436583	-0.5745
10735	STAG2	stromal antigen 2	-0.124277	7.23098	-3.81499	0.000576631	0.00437705	-1.96755
64167	ERAP2	endoplasmic reticulum aminopeptidase 2	0.255904	4.56985	3.81416	0.000577959	0.00438468	-1.31988
2972	BRF1	BRF1 RNA polymerase III transcription initiation factor subunit	-0.19549	5.37194	-3.81278	0.000580188	0.00439914	-1.54996
5567	PRKACB	protein kinase cAMP-activated catalytic subunit beta	0.171552	5.8958	3.8119	0.000581619	0.00440753	-1.69242
23528	ZNF281	zinc finger protein 281	0.135957	6.83371	3.81164	0.000582049	0.00440833	-1.90071
5434	POLR2E	RNA polymerase II, I and III subunit E	-0.130339	7.24091	-3.81082	0.00058338	0.00441331	-1.98066
966	CD59	CD59 molecule (CD59 blood group)	0.0908489	9.3817	3.81103	0.000583033	0.00441331	-2.34009
23086	EXPH5	exophilin 5	0.256093	4.60248	3.81063	0.00058368	0.00441331	-1.3392
100750247	HIF1A-AS2	HIF1A antisense RNA 2	0.836504	0.985218	3.80926	0.000585924	0.00442781	-0.35598
146206	CARMIL2	capping protein regulator and myosin 1 linker 2	-0.62951	2.58854	-3.98391	0.000587907	0.00443541	-0.605714
126917	IFFO2	intermediate filament family orphan 2	-0.173834	6.00005	-3.80811	0.000587807	0.00443541	-1.72421
6091	ROBO1	roundabout guidance receptor 1	0.172197	5.92823	3.80818	0.000587682	0.00443541	-1.71039
23270	TSPYL4	TSPY like 4	0.17847	5.65544	3.80744	0.000588901	0.00444044	-1.64434
100144602	EPHA5-AS1	EPHA5 antisense RNA 1	0.547368	2.35569	3.80618	0.000590972	0.00445358	-0.66823
860	RUNX2	RUNX family transcription factor 2	0.315267	3.74076	3.80289	0.000596419	0.00449214	-1.09519
83540	NUF2	NUF2 component of NDC80 kinetochore complex	-0.180384	5.85286	-3.80241	0.00059722	0.00449568	-1.70369
89876	CFAP91	cilia and flagella associated protein 91	0.624226	2.03311	3.80118	0.000599265	0.0045075	-0.594621
100133612	LINC01134	long intergenic non-protein coding RNA 1134	1.44919	-1.04934	3.80107	0.000599453	0.0045075	-0.307666
5142	PDE4B	phosphodiesterase 4B	-0.783256	1.35931	-3.79947	0.000602121	0.00452256	-0.43707
292	SLC25A5	solute carrier family 25 member 5	0.104255	8.21967	3.79959	0.000601921	0.00452256	-2.1865
22794	CASC3	CASC3 exon junction complex subunit	-0.1439	6.77926	-3.79822	0.000604237	0.00453595	-1.92383
9538	EI24	EI24 autophagy associated transmembrane protein	-0.112604	7.86952	-3.79747	0.000605501	0.00453835	-2.13042
10150	MBNL2	muscleblind like splicing regulator 2	0.197457	5.41618	3.79743	0.000605559	0.00453835	-1.6087
9472	AKAP6	A-kinase anchoring protein 6	0.423053	3.32517	3.83631	0.000605173	0.00453835	-0.953864
57492	ARID1B	AT-rich interaction domain 1B	-0.216602	6.07517	-4.05034	0.000608526	0.00455808	-1.61342
5709	PSMD3	proteasome 26S subunit, non-ATPase 3	-0.118382	7.52423	-3.79332	0.000612536	0.00458306	-2.08032
8557	TCAP	titin-cap	1.48926	-1.10452	3.7934	0.00061239	0.00458306	-0.329502
56683	CFAP298	cilia and flagella associated protein 298	-0.157366	6.33217	-3.79205	0.000614697	0.0045967	-1.84473
51809	GALNT7	polypeptide N-acetylgalactosaminyltransferase 7	0.221837	5.0003	3.79153	0.000615603	0.00460095	-1.50831
55215	FANCI	FA complementation group I	-0.134508	7.05476	-3.79108	0.000616373	0.00460417	-1.99837
100131801	PET100	PET100 cytochrome c oxidase chaperone	-0.221134	4.95487	-3.78951	0.000619071	0.00462178	-1.49448
54477	PLEKHA5	pleckstrin homology domain containing A5	0.240477	4.83508	3.78929	0.000619445	0.00462204	-1.46607
3299	HSF4	heat shock transcription factor 4	0.244575	4.85644	3.79675	0.000620175	0.00462495	-1.4683
23376	UFL1	UFM1 specific ligase 1	0.177199	5.6638	3.78665	0.000624018	0.00465105	-1.70272
100526833	SEPT5-GP1BB	SEPT5-GP1BB readthrough	-1.26394	-0.395857	-3.78559	0.00062587	0.00465975	-0.315483
51078	THAP4	THAP domain containing 4	-0.136691	6.66845	-3.78574	0.0006256	0.00465975	-1.9348
79827	CLMP	CXADR like membrane protein	0.197615	5.49005	3.78425	0.000628197	0.00467451	-1.66402
100499466	LINC00674	long intergenic non-protein coding RNA 674	0.13584	6.74686	3.78393	0.000628761	0.00467615	-1.95792
79172	CENPO	centromere protein O	-0.158724	6.08172	-3.78133	0.000633323	0.0047075	-1.81624
54680	ZNHIT6	zinc finger HIT-type containing 6	0.133331	6.92297	3.77982	0.000635991	0.00472476	-2.00488
64359	NXN	nucleoredoxin	-0.332591	3.73693	-3.7767	0.000641542	0.00476339	-1.15425
440456	PLEKHM1P1	pleckstrin homology and RUN domain containing M1 pseudogene 1	0.351937	3.79242	3.79868	0.000643421	0.00477473	-1.16931
5926	ARID4A	AT-rich interaction domain 4A	-0.190932	5.34286	-3.77534	0.000643962	0.00477614	-1.64329
23408	SIRT5	sirtuin 5	0.268895	4.29666	3.77489	0.000644785	0.00477964	-1.34286
129285	PPP1R21	protein phosphatase 1 regulatory subunit 21	0.223868	4.74008	3.77412	0.00064615	0.00478715	-1.47888
23530	NNT	nicotinamide nucleotide transhydrogenase	-0.182832	5.49431	-3.77264	0.000648819	0.00480257	-1.69195
3575	IL7R	interleukin 7 receptor	0.300725	3.85302	3.77258	0.000648939	0.00480257	-1.21201
285761	DCBLD1	discoidin, CUB and LCCL domain containing 1	0.259237	4.59492	3.7706	0.000652872	0.00482905	-1.44535
80070	ADAMTS20	ADAM metallopeptidase with thrombospondin type 1 motif 20	-1.21814	-0.447022	-3.76899	0.00065544	0.00484541	-0.356443
55791	LRIF1	ligand dependent nuclear receptor interacting factor 1	0.188031	5.49064	3.7664	0.000660187	0.0048774	-1.71235
1291	COL6A1	collagen type VI alpha 1 chain	0.22655	11.2854	6.13025	0.000660485	0.0048774	-1.68087
152485	ZNF827	zinc finger protein 827	0.200806	5.68353	3.80781	0.000663962	0.00490042	-1.73899
617	BCS1L	BCS1 homolog, ubiquinol-cytochrome c reductase complex chaperone	-0.183516	5.56727	-3.7635	0.000665525	0.00490929	-1.73608
8660	IRS2	insulin receptor substrate 2	0.646754	1.84442	3.76184	0.000668594	0.00492925	-0.65163
23179	RGL1	ral guanine nucleotide dissociation stimulator like 1	0.348996	3.55519	3.76158	0.000669074	0.00493012	-1.14787
57489	ODF2L	outer dense fiber of sperm tails 2 like	0.288238	4.09667	3.76137	0.00066948	0.00493043	-1.31774
9367	RAB9A	RAB9A, member RAS oncogene family	0.230632	4.69562	3.75976	0.000672466	0.00494974	-1.50429
90060	CCDC120	coiled-coil domain containing 120	-0.310522	4.03276	-3.75854	0.000674764	0.00496141	-1.29712
6390	SDHB	succinate dehydrogenase complex iron sulfur subunit B	-0.141051	6.57433	-3.75853	0.000674781	0.00496141	-1.98837
140710	SOGA1	suppressor of glucose, autophagy associated 1	-0.246436	7.03697	-4.58783	0.00067538	0.00496313	-1.60607
226	ALDOA	aldolase, fructose-bisphosphate A	-0.0835682	9.55478	-3.75759	0.000676549	0.00496903	-2.51078
9610	RIN1	Ras and Rab interactor 1	-0.157858	6.20156	-3.75684	0.00067796	0.00497671	-1.91029
3656	IRAK2	interleukin 1 receptor associated kinase 2	0.288618	4.18253	3.75222	0.000686712	0.00503823	-1.36869
79637	ARMC7	armadillo repeat containing 7	-0.193401	5.36736	-3.75159	0.000687912	0.0050416	-1.7141
10452	TOMM40	translocase of outer mitochondrial membrane 40	-0.123467	7.23446	-3.75169	0.000687723	0.0050416	-2.13941
1736	DKC1	dyskerin pseudouridine synthase 1	-0.108221	7.91912	-3.75124	0.000688575	0.00504374	-2.26408
9412	MED21	mediator complex subunit 21	0.158554	6.39535	3.75083	0.000691127	0.00505971	-1.9746
64092	SAMSN1	SAM domain, SH3 domain and nuclear localization signals 1	1.33038	-0.691313	3.74971	0.000691513	0.0050598	-0.407601
80031	SEMA6D	semaphorin 6D	-1.05105	0.0997561	-3.7485	0.000693842	0.00507411	-0.416186
64848	YTHDC2	YTH domain containing 2	-0.163752	6.07034	-3.74575	0.000699144	0.00511014	-1.90944
100129434	LOC100129434	uncharacterized LOC100129434	1.19003	-0.219104	3.74335	0.000703829	0.00514162	-0.419425
55233	MOB1A	MOB kinase activator 1A	-0.13127	6.80424	-3.74238	0.000705726	0.00515271	-2.07985
92799	SHKBP1	SH3KBP1 binding protein 1	0.190289	5.52396	3.74087	0.000708677	0.00517148	-1.78988
83985	SPNS1	sphingolipid transporter 1 (putative)	0.182252	5.67094	3.74023	0.000709944	0.00517795	-1.82975
26985	AP3M1	adaptor related protein complex 3 subunit mu 1	0.0891175	9.08198	3.73872	0.000712913	0.00519681	-2.48947
1933	EEF1B2	eukaryotic translation elongation factor 1 beta 2	0.111423	8.07854	3.73634	0.00071765	0.00522484	-2.33308
22926	ATF6	activating transcription factor 6	0.134656	6.86104	3.73621	0.000717911	0.00522484	-2.10998
90843	TCEAL8	transcription elongation factor A like 8	0.25152	4.46426	3.73627	0.000717773	0.00522484	-1.49765
8291	DYSF	dysferlin	-0.136973	6.7954	-3.73478	0.00072076	0.00524277	-2.09848
219902	TLCD5	TLC domain containing 5	0.225133	4.90691	3.73436	0.000721599	0.00524607	-1.63508
5592	PRKG1	protein kinase cGMP-dependent 1	-0.513826	2.38115	-3.73317	0.000723987	0.00526061	-0.85782
80830	APOL6	apolipoprotein L6	0.383236	3.25226	3.73223	0.000725863	0.00527143	-1.13124
101929643	LOC101929643	uncharacterized LOC101929643	1.21348	-0.510695	3.73177	0.000726789	0.00527533	-0.446413
113235	SLC46A1	solute carrier family 46 member 1	-0.432184	2.86803	-3.72932	0.000731752	0.00530852	-1.01028
91404	SESTD1	SEC14 and spectrin domain containing 1	-0.241633	4.65043	-3.72855	0.000733316	0.00531137	-1.56803
5493	PPL	periplakin	-0.241133	4.74187	-3.72863	0.000733142	0.00531137	-1.59501
5194	PEX13	peroxisomal biogenesis factor 13	0.206101	5.40873	3.73818	0.00073329	0.00531137	-1.78578
23582	CCNDBP1	cyclin D1 binding protein 1	0.196901	5.20519	3.72734	0.000735778	0.00532636	-1.73955
55116	TMEM39B	transmembrane protein 39B	-0.236803	4.7493	-3.72696	0.000736546	0.00532908	-1.60198
51528	JKAMP	JNK1/MAPK8 associated membrane protein	-0.151686	6.25031	-3.72555	0.000739432	0.00534712	-2.00562
85444	LRRCC1	leucine rich repeat and coiled-coil centrosomal protein 1	0.230735	4.90594	3.72334	0.000743972	0.00537709	-1.66435
92342	METTL18	methyltransferase like 18	0.284486	4.18141	3.72304	0.000744588	0.00537868	-1.44654
9600	PITPNM1	phosphatidylinositol transfer protein membrane associated 1	0.161578	6.29205	3.72355	0.000745401	0.00538169	-2.02519
306	ANXA3	annexin A3	-0.136284	7.13343	-3.72568	0.000745838	0.00538199	-2.19652
157285	PRAG1	PEAK1 related, kinase-activating pseudokinase 1	-0.278797	4.41079	-3.72946	0.000746872	0.00538373	-1.50723
259282	BOD1L1	biorientation of chromosomes in cell division 1 like 1	-0.149262	6.48694	-3.72205	0.000746628	0.00538373	-2.06775
84890	ADO	2-aminoethanethiol dioxygenase	0.113853	7.69911	3.72037	0.000750127	0.00540433	-2.30933
10049	DNAJB6	DnaJ heat shock protein family (Hsp40) member B6	-0.130476	7.09458	-3.71853	0.00075395	0.00542612	-2.20177
80208	SPG11	SPG11 vesicle trafficking associated, spatacsin	0.147567	6.40641	3.71868	0.000753642	0.00542612	-2.06159
5734	PTGER4	prostaglandin E receptor 4	-0.188889	5.37889	-3.71735	0.000756409	0.00544094	-1.80925
858	CAV2	caveolin 2	0.156663	6.35454	3.71668	0.000757824	0.00544824	-2.0557
91694	LONRF1	LON peptidase N-terminal domain and ring finger 1	0.45728	2.61917	3.71551	0.00076029	0.00546308	-0.984122
692227	SNORD104	small nucleolar RNA, C/D box 104	0.509541	2.30363	3.7126	0.000766438	0.00550435	-0.901985
100131827	ZNF717	zinc finger protein 717	0.293438	4.00499	3.71217	0.000767345	0.00550795	-1.42113
3716	JAK1	Janus kinase 1	0.129875	7.15481	3.71014	0.000771669	0.00553494	-2.23778
54809	SAMD9	sterile alpha motif domain containing 9	0.201971	5.0817	3.71002	0.000771919	0.00553494	-1.7509
84126	ATRIP	ATR interacting protein	0.225716	5.07487	3.71892	0.000773189	0.00554112	-1.74411
84557	MAP1LC3A	microtubule associated protein 1 light chain 3 alpha	-0.939397	1.00741	-3.75075	0.000774187	0.00554535	-0.585692
283624	LINC00641	long intergenic non-protein coding RNA 641	-0.281986	4.18409	-3.70738	0.000777592	0.00556681	-1.4814
23387	SIK3	SIK family kinase 3	-0.158956	6.09457	-3.70698	0.000778449	0.00557001	-2.01943
345895	RSPH4A	radial spoke head component 4A	-1.22812	-0.337955	-3.70664	0.000779172	0.00557224	-0.506789
2117	ETV3	ETS variant transcription factor 3	0.193128	5.41156	3.7051	0.000782496	0.00559308	-1.85595
84233	TMEM126A	transmembrane protein 126A	-0.236303	4.70006	-3.70289	0.000787301	0.00562446	-1.65162
1259	CNGA1	cyclic nucleotide gated channel subunit alpha 1	1.02012	0.377789	3.70128	0.000790805	0.00564653	-0.556789
122553	TRAPPC6B	trafficking protein particle complex 6B	-0.203657	5.12271	-3.70003	0.000793552	0.00566317	-1.78406
1951	CELSR3	cadherin EGF LAG seven-pass G-type receptor 3	0.317265	3.69716	3.69871	0.000796445	0.00568083	-1.36052
57187	THOC2	THO complex 2	-0.151352	6.47288	-3.69804	0.000797924	0.0056884	-2.12901
65083	NOL6	nucleolar protein 6	-0.146382	6.75846	-3.70266	0.000798603	0.00569025	-2.18687
23659	PLA2G15	phospholipase A2 group XV	0.207619	5.15324	3.69599	0.000802456	0.00571472	-1.80891
9801	MRPL19	mitochondrial ribosomal protein L19	-0.127754	6.89512	-3.69514	0.000804361	0.00572229	-2.22516
3425	IDUA	alpha-L-iduronidase	0.424386	2.81571	3.69514	0.000804359	0.00572229	-1.09637
7226	TRPM2	transient receptor potential cation channel subfamily M member 2	-0.205387	5.07925	-3.69421	0.000806417	0.00573391	-1.78721
6633	SNRPD2	small nuclear ribonucleoprotein D2 polypeptide	-0.133634	6.7506	-3.69353	0.000807938	0.00574172	-2.19996
1902	LPAR1	lysophosphatidic acid receptor 1	-0.136864	6.74415	-3.69298	0.000809164	0.00574743	-2.20012
6590	SLPI	secretory leukocyte peptidase inhibitor	0.977214	0.300552	3.69214	0.000811048	0.00575781	-0.573513
1938	EEF2	eukaryotic translation elongation factor 2	0.0707565	10.4662	3.6901	0.000815626	0.00578572	-2.83373
5274	SERPINI1	serpin family I member 1	0.67018	1.66653	3.69001	0.000815831	0.00578572	-0.796458
100316868	HOTTIP	HOXA distal transcript antisense RNA	0.444383	2.72391	3.68862	0.00081898	0.00580502	-1.08605
23113	CUL9	cullin 9	-0.16404	5.81368	-3.68701	0.000822619	0.00582778	-2.00482
375346	STIMATE	STIM activating enhancer	0.198104	5.5181	3.69562	0.000825851	0.00584763	-1.92968
10161	LPAR6	lysophosphatidic acid receptor 6	0.395633	3.01486	3.68311	0.000831543	0.00588487	-1.18865
6648	SOD2	superoxide dismutase 2	-0.178053	5.80712	-3.68201	0.000834062	0.00589655	-2.01618
57396	CLK4	CDC like kinase 4	0.268991	4.15285	3.68218	0.00083367	0.00589655	-1.54687
84336	TMEM101	transmembrane protein 101	0.156586	5.92503	3.68145	0.00083536	0.00590266	-2.05061
10962	MLLT11	MLLT11 transcription factor 7 cofactor	0.183305	5.56369	3.67981	0.000839156	0.0059264	-1.96395
6646	SOAT1	sterol O-acyltransferase 1	0.156603	6.20543	3.67894	0.000841171	0.00593491	-2.12338
10472	ZBTB18	zinc finger and BTB domain containing 18	0.211173	4.92611	3.67891	0.000841234	0.00593491	-1.78903
84283	TMEM79	transmembrane protein 79	0.245597	4.48923	3.67859	0.000841965	0.00593699	-1.65942
11091	WDR5	WD repeat domain 5	-0.150067	6.17929	-3.67835	0.000842542	0.00593798	-2.11597
8187	ZNF239	zinc finger protein 239	0.227767	4.77516	3.67689	0.000845945	0.00595887	-1.74994
201931	TMEM192	transmembrane protein 192	0.202372	5.0761	3.67621	0.000847533	0.00596388	-1.83969
11118	BTN3A2	butyrophilin subfamily 3 member A2	0.284722	3.91676	3.67623	0.000847468	0.00596388	-1.48937
81928	CABLES2	Cdk5 and Abl enzyme substrate 2	0.167597	5.66941	3.67532	0.000849613	0.00597542	-2.00323
220992	ZNF485	zinc finger protein 485	0.375763	3.2848	3.67165	0.000858262	0.00603313	-1.30224
71	ACTG1	actin gamma 1	0.0676798	11.3653	3.67911	0.000859462	0.00603844	-3.02178
[truncated: 11,660 more rows]

## Sheet: Table S4
Supplementary Table 4: Enriched Biological Processes in CWR22Rv1 cells with overexpression of FUT8
[truncated: 579 more rows]

[truncated: 1 more sheets: Table S5]
